# Supplementary material for: HuoXue QianYang QuTan recipe attenuates myocardial hypertrophy in obese hypertensive rats by regulating MPC1/MCT4 mediated pyruvate-lactate metabolic axis
Source: Chin Med. 2025 Oct 23;20:180. doi: 10.1186/s13020-025-01240-9 (PMC12548125; doi:10.1186/s13020-025-01240-9)
Supplement: Supplementary file 3 — Supplementary Material 3. [file 13020_2025_1240_MOESM3_ESM.xlsx]

## Sheet: Sheet1
No.	ID	Adducts	Formula	Score	Fragmentation Score	Mass Error (ppm)	Metabolites	Fragment Ions	theoretical m/z	m/z	Retention time (min)	Ion mode	TCM-A-1	TCM-A-2	TCM-A-3	TCM mean	TCM mean (ratio of peak areas %)	InChIKey	SMILES	HMDB	METLIN	LipidMaps	KEGG	PubChem	CAS	Main categories	Subclass	Product number	Purity	Level
M0001	FT0001NR	M-H2O-H	C4H8O4	66.83	83.76	4.95	Glycolaldehyde dimer	55.0153, 55.0186, 59.0099, 59.0136, 71.0090, 71.0139, 73.0244, 73.0296, 83.0142, 101.0251	101.023	101.023	0.89	NEG	6.31718e+07	6.38061e+07	6.61367e+07	6.43715e+07	0.103144	ATFVTAOSZBVGHC-UHFFFAOYSA-N	C1C(OCC(O1)O)O		65500			186078	23147-58-2	Organoheterocyclic compounds		HY-W004661	HPLC≥98%	level1
M0002	FT0025PR	M+H-H2O	C6H6O3	73.43	90.33	0.92	5-Hydroxymethyl-2-furancarboxaldehyde	53.0395, 67.0552, 81.0344, 109.0292, 109.1020	109.029	109.029	2.688	POS	7.66111e+07	5.9533e+07	7.63705e+07	7.08382e+07	0.113506	NOEGNKMFWQHSLB-UHFFFAOYSA-N	OCC1=CC=C(O1)C=O	HMDB0034355	68842		C11101	237332	67-47-0			HY-Y0051	HPLC≥98%	level1
M0003	FT0061PR	M+H	C5H11NO2	72.27	83.49	-3.39	Betaine	58.0660, 59.0738, 72.0816, 118.0869	118.087	118.087	0.92	POS	9.96524e+08	1.08744e+09	1.06729e+09	1.05042e+09	1.68311	KWIUHFFTVRNATP-UHFFFAOYSA-N	C[N+](C)(C)CC(=O)[O-]	HMDB0000043	287		C00719	247	107-43-7	Amino Acids, Peptides and derivatives		T3243	HPLC≥98%	level1
M0004	FT0080NR	M-H2O-H	C8H8O3	59.41	51.97	2.26	Phenoxyacetic acid	71.0139, 107.0364, 115.0045, 132.0230, 133.0166, 133.0307, 134.0361, 134.0484	133.028	133.029	5.326	NEG	8.69238e+06	9.36839e+06	1.0746e+07	9.60225e+06	0.0153859	LCPDWSOZIOUXRV-UHFFFAOYSA-N	OC(=O)COC1=CC=CC=C1	HMDB0031609			C02181	19188	122-59-8			HY-Y0267	HPLC≥98%	level1
M0005	FT0093NR	M-H	C4H8O5	64.08	85.97	6.67	D-threonic acid	59.0137, 72.9932, 75.0036, 75.0089, 87.0092, 89.0249, 117.0203, 135.0314	135.028	135.029	0.845	NEG	9.72346e+07	9.29156e+07	9.66733e+07	9.56078e+07	0.153195	JPIJQSOTBSSVTP-GBXIJSLDSA-N	C(C(C(C(=O)O)O)O)O		35473			151152	70753-61-6	Carbohydrates and Glycosides	Carbohydrates	HY-W009208	HPLC≥98%	level1
M0006	FT0153NR	M-H	C8H8O3	61.36	60.54	5.3	3',4'-Dihydroxyacetophenone	151.0269, 151.0393	151.038	151.039	4.462	NEG	1.96563e+07	2.0598e+07	1.92304e+07	1.98282e+07	0.0317713	UCQUAMAQHHEXGD-UHFFFAOYSA-N	CC(=O)C1=CC(O)=C(O)C=C1	HMDB0029661	68484		C10675	14530	1197-09-7	Phenols	Polyphenols	HY-N1775	HPLC≥98%	level1
M0007	FT0194NR	M-H	C9H6O3	62.17	62.89	4.35	Umbelliferone	59.0127, 71.0128, 73.0284, 85.0285, 89.0234, 131.0342, 133.0287, 161.0238, 161.0446	161.023	161.024	5.321	NEG	3.09797e+07	2.8674e+07	2.96877e+07	2.97805e+07	0.047718	ORHBXUUXSCNDEV-UHFFFAOYSA-N	OC1=CC2=C(C=C1)C=CC(=O)O2	HMDB0029865	44642		C09315	5281426	93-35-6	Phenylpropanoids	Coumarins	HY-N0573	HPLC≥98%	level1
M0008	FT0203NR	M-H	C9H8O3	73.15	99.87	3.68	(E)-m-Coumaric acid	119.0494, 163.0395	163.039	163.039	4.913	NEG	4.51351e+07	4.50311e+07	4.29696e+07	4.43786e+07	0.071109	KKSDGJDHHZEWEP-SNAWJCMRSA-N	OC(=O)\C=C\C1=CC(O)=CC=C1	HMDB0001713	305		C12621	637541	588-30-7	Phenylpropanoids	Simple phenylpropanoids	S61783	HPLC≥98%	level1
M0009	FT0234NR	M-H	C7H6O5	71.65	96.6	3.55	Gallic acid	125.0236, 169.0137	169.013	169.014	1.803	NEG	1.94144e+07	2.15243e+07	2.11116e+07	2.06835e+07	0.0331416	LNTHITQWFMADLM-UHFFFAOYSA-N	OC(=O)C1=CC(O)=C(O)C(O)=C1	HMDB0005807	3295		C01424	370	149-91-7	Phenols	Polyphenols	HY-N0523	HPLC≥98%	level1
M0010	FT0242PR	M+H	C7H13NO2	71.22	83.54	-1.39	Stachydrine	58.0660, 84.0815, 144.1023	144.102	144.102	0.92	POS	2.90655e+08	2.96359e+08	2.87563e+08	2.91526e+08	0.467119	CMUNUTVVOOHQPW-LURJTMIESA-N	C[N+]1(C)CCC[C@H]1C([O-])=O	HMDB0004827	7089		C10172	115244	471-87-4	Amino Acids, Peptides and derivatives		HY-N0298	HPLC≥98%	level1
M0011	FT0323PR	M+H	C7H7NO3	69.1	78.35	-1.95	Methyl 5-hydroxypyridine-2-carboxylate	112.0400, 140.0347, 154.0503	154.05	154.05	4.318	POS	8.42308e+06	9.06257e+06	9.55553e+06	9.01373e+06	0.0144429	YYAYXDDHGPXWTA-UHFFFAOYSA-N	COC(=O)c1ccc(O)cn1						30766-12-2	Pyridines and derivatives		HY-W005963	HPLC≥98%	level1
M0012	FT0342NR	M-H	C10H20O3	67.71	63.79	2.14	3S-hydroxy-decanoic acid	59.0127, 125.0963, 187.0969, 187.1335	187.133	187.134	8.239	NEG	1.19707e+07	1.245e+07	1.23031e+07	1.22413e+07	0.0196145	FYSSBMZUBSBFJL-VIFPVBQESA-N	C(C[C@@H](O)CCCCCCC)(=O)O	HMDB0002203	35601	LMFA01050246		5312799	14292-26-3	Organic acids and derivatives		HY-113057	HPLC≥98%	level1
M0013	FT0354PR	M+H	C11H11N	61.42	54.87	-1.9	2,6-Dimethylquinoline	112.0763, 143.0735, 158.0968	158.097	158.097	4.419	POS	1.19669e+07	1.16875e+07	1.22608e+07	1.19717e+07	0.0191826	JJPSZKIOGBRMHK-UHFFFAOYSA-N	CC1=CC2=CC=C(C)N=C2C=C1	HMDB0302388					877-43-0	Organoheterocyclic compounds		HY-W010195	HPLC≥98%	level1
M0014	FT0417PR	M+H	C9H10O3	64.32	55.77	-1.8	Acetovanillone	84.9604, 93.0706, 107.0862, 109.0656, 121.0653, 121.1018, 125.0603, 149.0965, 167.0707, 167.1065	167.071	167.071	5.252	POS	1.70955e+07	1.72052e+07	1.63636e+07	1.68881e+07	0.0270602	DFYRUELUNQRZTB-UHFFFAOYSA-N	COC1=CC(=CC=C1O)C(C)=O	HMDB0247918	69025		C11380	2214	498-02-2	Phenols	Monophenols	HY-N0088	HPLC≥98%	level1
M0015	FT0438PR	M+H	C8H8O4	62.7	59.67	-1.77	Isovanillic acid	79.0550, 109.0291, 123.0446, 141.0550, 151.0394, 169.0501	169.05	169.05	4.44	POS	2.32705e+07	2.15874e+07	2.12563e+07	2.20381e+07	0.0353122	LBKFGYZQBSGRHY-UHFFFAOYSA-N	COC1=CC=C(C=C1O)C(O)=O	HMDB0060003	349613			12575	645-08-9	Phenols	Monophenols	HY-N6864	HPLC≥98%	level1
M0016	FT0476NR	M-H	C7H10O7	76.16	92.37	0.98	Methyl citrate	87.0078, 111.0079, 143.0343, 205.0351	205.035	205.035	1.948	NEG	8.2532e+07	9.57239e+07	9.1176e+07	8.98106e+07	0.143906	YUTUUOJFXIMELV-UHFFFAOYSA-N	COC(=O)CC(O)(CC(=O)O)C(=O)O						26163-61-1	Carboxylic acid and derivatives		HY-N9540	HPLC≥98%	level1
M0017	FT0481PR	M+H-H2O	C12H16O2	74.69	94.3	1.14	Senkyunolide	67.0551, 91.0550, 105.0706, 119.0862, 129.0705, 133.0653, 133.1018, 147.1173, 157.1016, 175.1122	175.112	175.112	9.651	POS	5.52242e+07	6.6393e+07	6.17564e+07	6.11245e+07	0.0979414	ZPIKVDODKLJKIN-UHFFFAOYSA-N	CCCCC1OC(=O)C2=C1CCC=C2	HMDB0258235					62006-39-7	Organoheterocyclic compounds		B21461-50mg	HPLC≥98%	level1
M0018	FT0495NR	M+FA-H	C6H10O5	60.74	54.39	0.97	Levoglucosan	59.0136, 73.0295, 80.9653, 89.0247, 117.0202, 125.0254, 126.0207, 131.0343, 161.0450, 207.0517	207.051	207.051	0.894	NEG	1.59976e+08	1.62602e+08	1.6997e+08	1.64183e+08	0.263074	TWNIBLMWSKIRAT-VFUOTHLCSA-N	[H][C@@]12OC[C@@H](O1)[C@@H](O)[C@H](O)[C@H]2O	HMDB0000640	4132			2724705	498-07-7	Carbohydrates and Glycosides	Carbohydrates	HY-W050145	HPLC≥98%	level1
M0019	FT0500PR	M+H-H2O	C12H18O2	66.6	78.45	1.69	Neocnidolide	93.0707, 95.0862, 107.0863, 121.1017, 135.1174, 149.0238, 149.1330, 159.1175, 177.1280, 177.1644	177.127	177.128	10.303	POS	4.16116e+06	3.5119e+06	7.51173e+06	5.06159e+06	0.00811032	UPJFTVFLSIQQAV-KOLCDFICSA-N	[H][C@@]1(CCCC)OC(=O)C2=CCCC[C@@]12[H]	HMDB0302242	71493		C17002	3083857	4567-33-3	Organoheterocyclic compounds		ST23550105	HPLC≥98%	level1
M0020	FT0511PR	M+H	C10H10O3	74.98	88.44	-1.68	Coniferaldehyde	55.0187, 91.0549, 105.0706, 119.0497, 133.0653, 147.0445, 161.0602, 179.0345, 179.0709, 179.1062	179.071	179.071	5.644	POS	1.65447e+07	1.7498e+07	1.66449e+07	1.68959e+07	0.0270727	DKZBBWMURDFHNE-NSCUHMNNSA-N	COC1=C(O)C=CC(\C=C\C=O)=C1	HMDB0141782	63108		C02666	5280536	458-36-6	Phenylpropanoids	Simple phenylpropanoids	HY-N2535	HPLC≥98%	level1
M0021	FT0533PR	M+H	C11H16O2	69.22	79.41	-1.66	Dihydroactinidiolide	93.0707, 95.0862, 107.0863, 111.0447, 125.0602, 135.0809, 135.1172, 145.1019, 163.1122, 181.1228	181.123	181.123	8.28	POS	1.03083e+07	1.04137e+07	1.07197e+07	1.04806e+07	0.0167933	IMKHDCBNRDRUEB-UHFFFAOYSA-N	CC12CCCC(C)(C)C1=CC(=O)O2	HMDB0035240	90552			27209	15356-74-8	Terpenes	Carotenoids	HY-W041301	HPLC≥98%	level1
M0022	FT0551PR	M+H	C9H10O4	67.99	76.23	-2.19	Syringaldehyde	69.0344, 95.0499, 105.0342, 123.0446, 137.0604, 140.0473, 155.0707, 183.0657	183.066	183.066	5.151	POS	1.83264e+07	1.84628e+07	1.76348e+07	1.81413e+07	0.0290683	KCDXJAYRVLXPFO-UHFFFAOYSA-N	COC1=CC(C=O)=CC(OC)=C1O	HMDB0258653	335983			8655	134-96-3	Phenols	Monophenols	HY-N1390	HPLC≥98%	level1
M0023	FT0553PR	M+H	C6H14O6	66.07	87.72	-1.64	Allitol	57.0343, 61.0292, 69.0343, 83.0499, 85.0292, 87.0448, 99.0448, 111.0447, 129.0551, 147.0657	183.087	183.087	1.153	POS	3.83342e+08	3.94705e+08	3.96741e+08	3.91596e+08	0.627464	FBPFZTCFMRRESA-FBXFSONDSA-N	OCC(O)C(O)C(O)C(O)CO				C00794	5780	488-44-8	Carbohydrates and Glycosides	Carbohydrates	HY-N2840	HPLC≥98%	level1
M0024	FT0556NR	M-H	C12H24O3	62.62	54.89	0.46	3S-hydroxy-dodecanoic acid	59.0099, 59.0136, 80.9167, 116.9296, 160.9371, 197.1195, 215.1292, 215.1654, 215.6951, 215.8277	215.165	215.165	10.009	NEG	1.56026e+06	1.53997e+06	1.52217e+06	1.5408e+06	0.00246887	MUCMKTPAZLSKTL-NSHDSACASA-N	C(C[C@@H](O)CCCCCCCCC)(=O)O	HMDB0000387	35607	LMFA01050252		5312805	1883-13-2	Organic acids and derivatives		HY-113107	HPLC≥98%	level1
M0025	FT0598PR	M+H-H2O	C12H14O3	76.14	95.53	1.06	2-Pentanoylbenzoic Acid	117.0705, 128.0625, 133.0289, 143.0860, 145.1016, 147.0445, 153.0704, 161.0966, 171.0810, 189.0916	189.091	189.091	7.971	POS	8.44794e+07	8.43332e+07	8.67612e+07	8.51912e+07	0.136504	SWAMOIJQDQZLRX-UHFFFAOYSA-N	CCCCC(=O)c1ccccc1C(=O)O						550-37-8			STC3220120	HPLC≥98%	level1
M0026	FT0601PR	M+H	C8H16N2O3	63.02	63.78	-1.59	Nepsilon-Acetyl-L-lysine	70.0659, 84.0452, 84.0815, 116.0712, 126.0918, 130.0503, 130.0866, 189.1227, 189.1361, 189.1603	189.124	189.124	0.958	POS	2.85645e+07	2.70175e+07	2.72851e+07	2.76224e+07	0.04426	DTERQYGMUDWYAZ-ZETCQYMHSA-N	CC(=O)NCCCC[C@H](N)C(O)=O	HMDB0000206	5216		C02727	92832	692-04-6	Amino Acids, Peptides and derivatives	Amino Acids	HY-113426	HPLC≥98%	level1
M0027	FT0632PR	M+H	C12H14O2	72.75	89.8	-1.57	Ligusticide	145.1015, 163.1121, 173.0965, 191.1071	191.107	191.107	10.357	POS	5.39079e+07	6.07564e+07	5.4999e+07	5.65544e+07	0.0906186	IQVQXVFMNOFTMU-FLIBITNWSA-N	[H]\C(CCC)=C1\OC(=O)C2=C1CCC=C2	HMDB0302720	71484		C16987	5319022	81944-09-4	Organoheterocyclic compounds		HY-N0401A	HPLC≥98%	level1
M0028	FT0641NR	M+FA-H	C6H12O6	73.01	76.72	0	L-Glucose	59.0135, 71.0137, 80.9652, 89.0246, 101.0249, 113.0251, 119.0342, 143.0342, 179.0556, 225.0077	225.062	225.062	0.841	NEG	5.11618e+08	5.07231e+08	5.19018e+08	5.12622e+08	0.821388	GZCGUPFRVQAUEE-VANKVMQKSA-N	O=CC(O)C(O)C(O)C(O)CO						492-62-6	Carbohydrates and Glycosides	Carbohydrates	HY-128417	HPLC≥98%	level1
M0029	FT0676PR	M+H	C12H18O2	73.18	91.77	-2.05	Cnidilide	79.0551, 81.0707, 93.0707, 97.0656, 111.0447, 125.0603, 149.1330, 163.0395, 177.1279, 195.1385	195.139	195.138	10.313	POS	2.57946e+07	2.46492e+07	2.73892e+07	2.59443e+07	0.0415712	UXDIXFDKSPCUIX-AXFHLTTASA-N	CCCC[C@@H]1OC(=O)[C@@H]2C=CCC[C@H]12	HMDB0302259	71445		C16937	160710	3674-03-1	Organoheterocyclic compounds		/	HPLC≥98%	level1
M0030	FT0748PR	M+H	C9H18N2O3	71.39	71.09	-1.97	L-Alanyl-L-leucine	60.0453, 86.0972, 129.1390, 132.1024, 157.1340, 203.0532, 203.1398	203.14	203.139	3.018	POS	2.19723e+07	2.19612e+07	2.19638e+07	2.19657e+07	0.0351963	RDIKFPRVLJLMER-BQBZGAKWSA-N	CC(C)C[C@H](NC(=O)[C@H](C)N)C(O)=O	HMDB0028691	44268			96801	3303-34-2	Amino Acids, Peptides and derivatives	Peptides	HY-W040088	HPLC≥98%	level1
M0031	FT0749PR	M+H	C9H18N2O3	64.06	60.71	-1.48	L-Leucyl-L-alanine	86.0972, 157.0768, 203.0532, 203.0817, 203.1387	203.14	203.139	1.744	POS	3.10278e+07	1.88885e+07	1.6862e+07	2.22594e+07	0.0356669	HSQGMTRYSIHDAC-BQBZGAKWSA-N	CC(C)C[C@H](N)C(=O)N[C@@H](C)C(O)=O	HMDB0028922				81721	7298-84-2	Amino Acids, Peptides and derivatives	Peptides	HY-128434	HPLC≥98%	level1
M0032	FT0792PR	M+H-H2O	C12H16O4	76.88	97.7	1.45	Senkyunolide I	119.0861, 161.0965, 165.0552, 165.0914, 189.0915, 207.1021	207.102	207.102	5.822	POS	6.90998e+08	6.29635e+08	7.95069e+08	7.05234e+08	1.13001	DQNGMIQSXNGHOA-JXQVETIVSA-N	CCC/C=C1\OC(=O)C2=C1CC[C@H](O)[C@H]2O						94596-28-8			HY-N0745	HPLC≥98%	level1
M0033	FT0794NR	M-H	C13H24O4	67.91	73.81	-0.82	Brassylic acid	146.9606, 174.9556, 181.1596, 200.0593, 211.4725, 225.1497, 243.1337, 243.1601	243.161	243.16	8.67	NEG	2.52754e+06	2.40119e+06	2.5386e+06	2.48911e+06	0.00398836	DXNCZXXFRKPEPY-UHFFFAOYSA-N	C(CCCCCCCCCCCC(=O)O)(=O)O	HMDB0002327	6622	LMFA01170014		10458	505-52-2	Fatty Acyls		HY-128421	HPLC≥98%	level1
M0034	FT0799PR	M+H-H2O	C13H20O3	66.56	62.56	0.97	Vomifoliol	95.0863, 119.0862, 123.0811, 149.0966, 165.0916, 189.0917, 189.1279, 207.0692, 207.1023, 207.1361	207.138	207.138	5.011	POS	2.9616e+07	3.002e+07	2.73142e+07	2.89834e+07	0.0464408	KPQMCAKZRXOZLB-AATRIKPKSA-N	CC(O)\C=C\C1(O)C(C)=CC(=O)CC1(C)C	HMDB0303570	66125		C04166	5280654	23526-45-6	Terpenes	Sesquiterpenoids	DT0062	HPLC≥98%	level1
M0035	FT0818NR	M-H	C15H20O3	61.74	64.58	-1.21	Atractylenolide III	112.9861, 178.9568, 203.1442, 247.1344, 248.1420	247.135	247.134	9.972	NEG	1.96012e+06	2.09468e+06	2.24504e+06	2.09995e+06	0.00336479	FBMORZZOJSDNRQ-GLQYFDAESA-N	O=C1OC2(O)C(=C1C)CC3C(=C)CCCC3(C)C2						73030-71-4	Terpenes	Sesquiterpenes	HY-N0203	HPLC≥98%	level1
M0036	FT0829NR	M-H	C13H18N2O3	67.58	71.15	-1.2	Caffeoylputrescine	112.9865, 135.0466, 209.3106, 249.1249	249.125	249.125	3.521	NEG	1.5145e+06	1.36442e+06	1.44103e+06	1.43998e+06	0.00230732	KTZNZCYTXQYEHT-GQCTYLIASA-N	C1=CC(=C(C=C1C=CC(=O)NCCCCN)O)O		3380		C03002	5280559	29554-26-5	Phenylpropanoids		DN0015	HPLC≥98%	level1
M0037	FT0871NR	M+FA-H	C11H14O4	63.5	51.08	-1.57	Sinapyl alcohol	69.0345, 85.0661, 113.0252, 124.0541, 149.0965, 151.0759, 167.1072, 193.0869, 211.0978, 255.0884	255.088	255.088	4.804	NEG	5.18629e+07	5.37179e+07	5.1199e+07	5.22599e+07	0.0837374	LZFOPEXOUVTGJS-ONEGZZNKSA-N	COC1=CC(\C=C\CO)=CC(OC)=C1O	HMDB0013070	44805		C02325	5280507	537-33-7	Phenols		HY-W109812	HPLC≥98%	level1
M0038	FT0958PR	M+H	C11H10O5	61.25	52.05	-1.34	Isofraxidin	151.0394, 163.0398, 187.1489, 190.0265, 205.1209, 208.0373, 223.0605, 223.0781, 223.1335, 223.1703	223.061	223.06	5.459	POS	1.10264e+07	1.11129e+07	9.86041e+06	1.06666e+07	0.0170913	HOEVRHHMDJKUMZ-UHFFFAOYSA-N	COC1=CC2=C(OC(=O)C=C2)C(OC)=C1O	HMDB0253642	71724		C17480	5318565	486-21-5	Phenylpropanoids	Coumarins	HY-N0774	HPLC≥98%	level1
M0039	FT0959PR	M+H	C11H10O5	75.07	87.91	-1.34	Fraxidin	190.0265, 208.0373, 223.0603	223.061	223.06	5.272	POS	2.35137e+07	2.52973e+07	2.27524e+07	2.38545e+07	0.0382226	QNFBKOHHLAWWTC-UHFFFAOYSA-N	COC1=C(C(=C2C(=C1)C=CC(=O)O2)O)OC		71723		C17479	3083616	525-21-3	Phenylpropanoids	Coumarins	HY-N3907	HPLC≥98%	level1
M0040	FT0994NR	M-H	C15H12O5	76.18	92	-1.48	(2R)-5,7-Dihydroxy-2-(4-hydroxyphenyl)-2,3-dihydro-4H-chromen-4-one	119.0493, 151.0030, 271.0617	271.062	271.062	6.883	NEG	1.21541e+08	1.29573e+08	1.33748e+08	1.28287e+08	0.205557	FTVWIRXFELQLPI-UHFFFAOYSA-N	OC1=CC=C(C=C1)C1CC(=O)C2=C(O)C=C(O)C=C2O1	HMDB0242579	3401		C00509	932	67604-48-2	Flavonoids	Flavanones	HY-W011641	HPLC≥98%	level1
M0041	FT1108NR	M-H	C15H10O6	66.2	62.57	-1.75	Luteolin	285.0409, 285.1765	285.041	285.041	6.16	NEG	3.41565e+06	3.84852e+06	3.65807e+06	3.64075e+06	0.00583366	IQPNAANSBPBGFQ-UHFFFAOYSA-N	C1(O)C=C2OC(C3=CC(O)=C(O)C=C3)=CC(=O)C2=C(O)C=1	HMDB0005800	3409	LMPK12110006	C01514	5280445	491-70-3	Flavonoids	Flavones	HY-N0162	HPLC≥98%	level1
M0042	FT1109NR	M-H	C15H10O6	65	55.46	-1.4	Kaempferol	285.0410, 285.1741, 285.2114	285.041	285.041	7.026	NEG	1.71492e+06	1.95509e+06	2.06713e+06	1.91238e+06	0.00306425	IYRMWMYZSQPJKC-UHFFFAOYSA-N	C1(O)C=C2OC(C3=CC=C(O)C=C3)=C(O)C(=O)C2=C(O)C=1	HMDB0005801	3410	LMPK12110003	C05903	5280863	520-18-3	Flavonoids	Flavones	HY-14590	HPLC≥98%	level1
M0043	FT1129NR	M-H	C15H12O6	70.09	84.36	-2.09	Eriodictyol	107.0143, 135.0464, 150.9903, 151.0030, 169.1232, 287.0566, 287.1552, 287.1915	287.057	287.057	6.108	NEG	4.97639e+06	4.88046e+06	5.09628e+06	4.98438e+06	0.00798659	SBHXYTNGIZCORC-ZDUSSCGKSA-N	C1(O)C=C2O[C@H](C3=CC=C(O)C(O)=C3)CC(=O)C2=C(O)C=1	HMDB0005810	3415	LMPK12140002	C05631	440735	552-58-9	Flavonoids	Flavanones	HY-N0637	HPLC≥98%	level1
M0044	FT1154NR	M+FA-H	C9H12N2O6	62.69	52.46	-2.08	Spongouridine	96.9606, 110.0255, 111.0096, 128.0365, 161.9640, 191.0194, 199.9412, 200.0563, 243.0626, 290.0892	289.069	289.068	1.228	NEG	1.288e+07	1.0026e+07	1.31728e+07	1.20263e+07	0.01927	DRTQHJPVMGBUCF-CCXZUQQUSA-N	C1=CN(C(=O)NC1=O)C2C(C(C(O2)CO)O)O				C16745	18323	3083-77-0	Carbohydrates and Glycosides	Carbohydrates	HY-N6652	HPLC≥98%	level1
M0045	FT1159PR	M+H	C9H13N3O5	70.38	63.51	-0.82	Cytarabine	112.0511	244.093	244.093	0.934	POS	8.4005e+07	8.7018e+07	7.93487e+07	8.34572e+07	0.133726	UHDGCWIWMRVCDJ-CCXZUQQUSA-N	NC1=NC(=O)N(C=C1)[C@@H]1O[C@H](CO)[C@@H](O)[C@@H]1O	HMDB0015122	567		C02961	6253	147-94-4	Carbohydrates and Glycosides	Carbohydrates	HY-13605	HPLC≥98%	level1
M0046	FT1232PR	M+H	C15H20O3	67.84	71.59	-1.61	Rupestonic acid	125.0970, 137.0600, 159.1165, 161.0966, 185.1328, 203.1425, 231.1388, 249.1143, 249.1493, 249.1844	249.149	249.149	7.406	POS	8.61733e+06	8.30409e+06	8.06902e+06	8.33015e+06	0.0133476	ZFHSKBJBODQVBX-UWJYBYFXSA-N	CC1CCC(CC2=C(C(=O)CC12)C)C(=C)C(=O)O		406807			3081082	83161-56-2	Terpenes	Sesquiterpenes	HY-N3016	HPLC≥98%	level1
M0047	FT1293NR	M-H	C15H10O7	68.38	75.49	-1.66	Morin	151.0030, 178.9981, 301.0359	301.036	301.036	6.195	NEG	2.03283e+07	2.23452e+07	2.10515e+07	2.12416e+07	0.034036	YXOLAZRVSSWPPT-UHFFFAOYSA-N	C1(O)=CC2OC(C3C(O)=CC(O)=CC=3)=C(O)C(=O)C=2C(O)=C1	HMDB0030796	3431	LMPK12112517	C10105	5281670	480-16-0	Flavonoids	Flavonols	HY-N0621	HPLC≥98%	level1
M0048	FT1318PR	M+NH4	C16H30O	71.76	79.75	-0.78	Bombykol	256.2644, 257.2684	256.264	256.264	12.657	POS	4.52559e+06	4.70623e+06	4.43169e+06	4.55451e+06	0.0072978	CIVIWCVVOFNUST-SCFJQAPRSA-N	C(=C/C=C\CCC)\CCCCCCCCCO		36465	LMFA05000007	C16873	445128	765-17-3	Fatty Acyls		HY-N7145	HPLC≥98%	level1
M0049	FT1434NR	M-H	C17H14O6	70.47	71.42	-1.92	Pinobanksin 3-acetate	253.0510, 271.0619, 313.0725, 313.1494, 313.2383	313.073	313.072	9.264	NEG	5.4403e+06	5.90054e+06	6.90721e+06	6.08268e+06	0.00974644	BJYHZSNSMVEQEH-SJORKVTESA-N	CC(=O)OC1C(OC2=CC(=CC(=C2C1=O)O)O)C3=CC=CC=C3		64204		C16418	148556	52117-69-8	Flavonoids	Flavanonols	HY-N1854	HPLC≥98%	level1
M0050	FT1459PR	M+H	C10H13N5O4	71.82	95.24	-1.12	Vidarabine	136.0622, 268.1046	268.105	268.104	1.303	POS	2.09996e+09	1.95283e+09	1.8945e+09	1.98243e+09	3.1765	OIRDTQYFTABQOQ-UHTZMRCNSA-N	NC1=NC=NC2=C1N=CN2[C@@H]1O[C@H](CO)[C@@H](O)[C@@H]1O	HMDB0014340	3020		C07195	21704	5536-17-4	Carbohydrates and Glycosides	Carbohydrates	HY-B0277	HPLC≥98%	level1
M0051	FT1464NR	M-H	C16H12O7	68.65	67.86	-1.9	Tamarixetin	300.0282, 315.0517, 315.1658, 315.2206	315.052	315.052	7.232	NEG	4.88769e+06	4.85978e+06	4.99157e+06	4.91301e+06	0.00787224	FPLMIPQZHHQWHN-UHFFFAOYSA-N	C1(O)=CC2OC(C3C=C(O)C(OC)=CC=3)=C(O)C(=O)C=2C(O)=C1		3446	LMPK12110606	C10188	5281699	603-61-2	Flavonoids	Flavonols	HY-N1181	HPLC≥98%	level1
M0052	FT1494NR	M-H	C16H14O7	63.78	63.06	-1.26	Dihydrotamarixetin	80.9643, 112.9848, 125.0236, 152.0111, 273.0770, 289.0723, 317.0679, 317.1014, 317.1437, 317.1971	317.067	317.067	5.682	NEG	5.93927e+06	6.34319e+06	6.89372e+06	6.39206e+06	0.0102422	KQNGHARGJDXHKF-JKSUJKDBSA-N	COC1=C(C=C(C=C1)[C@@H]2[C@H](C(=O)C3=C(C=C(C=C3O2)O)O)O)O						70411-27-7	Flavonoids	Flavanonols	DE0213	HPLC≥98%	level1
M0053	FT1587PR	M+H	C18H14O3	73.39	90.54	-1.07	Dihydrotanshinone I	149.0238, 205.1026, 233.0968, 261.0917, 279.1023, 280.1056	279.102	279.102	10.337	POS	5.0752e+07	5.70575e+07	5.12073e+07	5.30056e+07	0.0849322	HARGZZNYNSYSGJ-JTQLQIEISA-N	Cc1cccc2c3c(ccc12)C1=C(C(=O)C3=O)[C@@H](C)CO1						87205-99-0	Quinones	Naphthoquinones	HY-N0360	HPLC≥98%	level1
M0054	FT1612NR	M-H	C14H18O9	74.93	94.46	-1.82	Vanillic acid 4-beta-D-glucoside	108.0208, 123.0443, 152.0108, 167.0344, 329.0866	329.089	329.088	3.242	NEG	3.56201e+07	3.7474e+07	3.39709e+07	3.56884e+07	0.0571844	JYFOSWJYZIVJPO-YGEZULPYSA-N	COC1=CC(=CC=C1O[C@@H]1O[C@H](CO)[C@@H](O)[C@H](O)[C@H]1O)C(O)=O	HMDB0302469	710956			14132337	32142-31-7	Carbohydrates and Glycosides	Glycosides	STC1580105	HPLC≥98%	level1
M0055	FT1661PR	M+Na	C15H16O4	56.71	61.13	-9.89	Meranzin	237.0919, 283.0974, 284.1009	283.1	283.097	8.041	POS	4.25768e+06	4.83656e+06	4.43938e+06	4.51121e+06	0.00722842	LSZONYLDFHGRDP-LBPRGKRZSA-N	COc1ccc2ccc(=O)oc2c1C[C@@H]1OC1(C)C						23971-42-8	Phenylpropanoids	Coumarins	HY-N3298	HPLC≥98%	level1
M0056	FT1668PR	M+H	C19H22O2	66.79	75.6	0.35	Miltirone	223.1133, 241.1225, 283.1705, 284.1732	283.169	283.169	12.017	POS	622922	711852	700242	678339	0.00108692	FEFAIBOZOKSLJR-UHFFFAOYSA-N	CC(C)C1=CC2=C(C(=O)C1=O)C1=C(C=C2)C(C)(C)CCC1	HMDB0035080	69654		C13715	160142	27210-57-7	Terpenes	Diterpenes	HY-N1951	HPLC≥98%	level1
M0057	FT1675PR	M+H	C17H17NO3	76.36	95.34	-1.06	N-(p-Hydroxyphenyl)ethyl p-hydroxycinnamide	121.0653, 147.0444, 284.1271	284.129	284.128	5.797	POS	3.59354e+07	35089004	3.25442e+07	3.45228e+07	0.0553168	RXGUTQNKCXHALN-BJMVGYQFSA-N	OC1=CC=C(CCNC(=O)\C=C\C2=CC=C(O)C=C2)C=C1	HMDB0039521	94089			5372945	36417-86-4	Phenylpropanoids		HY-N2230	HPLC≥98%	level1
M0058	FT1710PR	M+Na	C15H20O4	66.05	63.58	-1.04	Epoxymicheliolide	287.0566, 287.1262, 287.2369, 288.1291	287.126	287.126	6.169	POS	1.41759e+07	1.47064e+07	1.44151e+07	1.44325e+07	0.0231255	IFWNFKWDSMXFLK-NCWRXGJMSA-N	C=C1C(=O)O[C@H]2[C@H]1CC[C@]1(C)O[C@@]13CC[C@@](C)(O)[C@H]23						1343403-10-0	Terpenes	Monoterpenes	HY-N0845	HPLC≥98%	level1
M0059	FT1713NR	M-H	C12H18O11	63.53	69.92	-1.78	L-Ascorbic acid 2-glucoside	111.0095, 174.0163, 277.0570, 337.0783	337.079	337.078	0.928	NEG	1.45073e+07	1.45446e+07	1.44024e+07	1.44848e+07	0.0232093	MLSJBGYKDYSOAE-UHFFFAOYSA-N	OCC(O)C1OC(=O)C(OC2OC(CO)C(O)C(O)C2O)=C1O	HMDB0253873				54725703	562043-82-7	Carbohydrates and Glycosides	Carbohydrates	HY-N6958	HPLC≥98%	level1
M0060	FT1763PR	M+H	C15H14O6	78.13	99.03	-1.03	Epicatechin	123.0446, 139.0394, 147.0445, 165.0550, 207.0658, 291.0869	291.087	291.087	4.48	POS	2.08267e+08	2.06202e+08	1.97082e+08	2.0385e+08	0.326634	PFTAWBLQPZVEMU-UKRRQHHQSA-N	C1(O)C=C2O[C@H](C3=CC=C(O)C(O)=C3)[C@H](O)CC2=C(O)C=1	HMDB0001871	3420	LMPK12020003	C09727	72276	490-46-0	Flavonoids	Flavanols	HY-N0001	HPLC≥98%	level1
M0061	FT1764PR	M+H	C15H14O6	72.28	92.56	-1.37	(+)-Catechin	123.0447, 139.0395, 147.0445, 165.0552, 207.0659, 291.0874	291.087	291.087	4.217	POS	3.93581e+07	4.07783e+07	3.7592e+07	3.92428e+07	0.0628797	PFTAWBLQPZVEMU-DZGCQCFKSA-N	C1(O)C=C2O[C@H](C3=CC=C(O)C(O)=C3)[C@@H](O)CC2=C(O)C=1	HMDB0002780	3419	LMPK12020001	C06562	9064	154-23-4	Flavonoids	Flavanols	HY-N0898	HPLC≥98%	level1
M0062	FT1834PR	M+H	C19H18O3	73.19	94.81	-1.02	Tanshinone IIA	249.1280, 277.1231, 295.1336, 296.1368	295.134	295.133	11.798	POS	4.43536e+07	4.0325e+07	4.09341e+07	4.18709e+07	0.0670908	HYXITZLLTYIPOF-UHFFFAOYSA-N	CC1=COC2=C1C(=O)C(=O)C1=C3CCCC(C)(C)C3=CC=C21	HMDB0258715					568-72-9	Terpenes	Diterpenes	HY-N0135	HPLC≥98%	level1
M0063	FT1872PR	M+H	C18H16O4	72.97	89.95	-1.01	Danshenxinkun A	205.1021, 233.0968, 261.0916, 279.1024, 280.1056, 297.1128	297.113	297.112	9.739	POS	9.39536e+06	8.67301e+06	8.27859e+06	8.78232e+06	0.0140721	GRGPQNRHXNRJFL-UHFFFAOYSA-N	O=C1C(=O)C(=C(O)C=2C=CC3=C(C=CC=C3C)C12)C(C)CO						65907-75-7	Quinones	Naphthoquinones	HY-N3680	HPLC≥98%	level1
M0064	FT1899PR	M+Na	C18H12O3	62.38	56.31	-1	Tanshinone I	299.0686, 299.1526, 300.0713	299.068	299.068	11.022	POS	1.31895e+07	1.3217e+07	1.33672e+07	1.32579e+07	0.0212435	AIGAZQPHXLWMOJ-UHFFFAOYSA-N	CC1=COC2=C1C(=O)C(=O)C1=C2C=CC2=C1C=CC=C2C	HMDB0258714					568-73-0	Terpenes	Diterpenes	HY-N0134	HPLC≥98%	level1
M0065	FT1900NR	M-H	C16H20O9	67.4	71.43	-1.97	Ferulic acid 4-glucoside	85.0296, 111.0078, 134.0365, 149.0601, 178.0266, 191.0193, 193.0504, 209.0301, 355.1047	355.105	355.104	4.056	NEG	7.5467e+06	7.52879e+06	8.16727e+06	7.74758e+06	0.0124141	IEMIRSXOYFWPFD-BJGSYIFTSA-N	COC1=CC(\C=C\C(O)=O)=CC=C1O[C@@H]1O[C@H](CO)[C@@H](O)[C@H](O)[C@H]1O	HMDB0301717					117405-51-3	Carbohydrates and Glycosides	Glycosides	Y69061-50mg	HPLC≥97%	level1
M0066	FT1921NR	M-H	C12H22O12	66.47	70.24	-1.68	Lactobionic acid	75.0088, 89.0248, 101.0250, 149.0473, 179.0563, 191.0560, 311.0019, 311.0992, 329.0131, 357.1040	357.105	357.104	0.845	NEG	1.24101e+07	1.19128e+07	1.23265e+07	1.22165e+07	0.0195748	JYTUSYBCFIZPBE-AMTLMPIISA-N	C(C1C(C(C(C(O1)OC(C(CO)O)C(C(C(=O)O)O)O)O)O)O)O		44767			7314	96-82-2	Carbohydrates and Glycosides	Carbohydrates	HY-N7059	HPLC≥98%	level1
M0067	FT1929PR	M+Na	C17H26O3	51.33	52.29	-8.96	1-(4-Hydroxy-3-methoxyphenyl)-3-decanone	271.1702, 301.1422, 301.1800, 302.1834	301.183	301.18	10.909	POS	4.76154e+06	4.27046e+06	5.04402e+06	4.69201e+06	0.00751812	CZNLTCTYLMYLHL-UHFFFAOYSA-N	CCCCCCCC(=O)CCC1=CC(OC)=C(O)C=C1	HMDB0030801	68355		C10482	94378	27113-22-0	Phenols	Monophenols	HY-14617	HPLC≥98%	level1
M0068	FT1942PR	M+H	C15H10O7	67.89	59.79	-0.99	Robinetin	153.0186, 177.0551, 303.0511, 303.0866, 304.0536	303.05	303.05	4.888	POS	2.51656e+07	2.48167e+07	2.44589e+07	2.48137e+07	0.0397597	SOEDEYVDCDYMMH-UHFFFAOYSA-N	C1(O)=CC2OC(C3C=C(O)C(O)=C(O)C=3)=C(O)C(=O)C=2C=C1		49995	LMPK12111577	C10177	5281692	490-31-3	Flavonoids	Flavonols	HY-N1347	HPLC≥98%	level1
M0069	FT1945PR	M+H	C16H14O6	72.88	90.63	-0.99	Hesperetin	145.0290, 153.0187, 171.0293, 177.0552, 179.0344, 303.0871, 304.0900	303.087	303.087	7.058	POS	2.34737e+07	2.46259e+07	2.33158e+07	2.38051e+07	0.0381436	AIONOLUJZLIMTK-AWEZNQCLSA-N	C1(O)C=C2O[C@H](C3=CC=C(OC)C(O)=C3)CC(=O)C2=C(O)C=1	HMDB0005782	44508	LMPK12140003	C01709	72281	520-33-2	Flavonoids	Flavanones	HY-N0168	HPLC≥98%	level1
M0070	FT2008PR	M+H	C16H18O6	64.41	55.49	-0.98	Cimifugin	235.0606, 307.1183, 307.1534, 308.1212, 308.1563	307.118	307.118	5.093	POS	1.36171e+07	1.18505e+07	1.68457e+07	1.41044e+07	0.0225999	ATDBDSBKYKMRGZ-ZDUSSCGKSA-N	CC(C)(C1CC2=C(O1)C=C3C(=C2OC)C(=O)C=C(O3)CO)O		67340		C09000	441960	37921-38-3	Organoheterocyclic compounds		HY-N0634	HPLC≥98%	level1
M0071	FT2033PR	M+H	C17H12N2O4	67.14	64.82	-1.29	Flazine	263.0822, 273.1856, 281.0928, 291.1948, 309.0872, 309.1674, 309.2056, 310.0900	309.088	309.087	6.431	POS	3.61947e+06	3.36677e+06	3.27455e+06	3.42027e+06	0.00548038	USBWYUYKHHILLZ-UHFFFAOYSA-N	OCC1=CC=C(O1)C1=C2NC3=CC=CC=C3C2=CC(=N1)C(O)=O	HMDB0033459	89289			5377686	100041-05-2	Alkaloids		DJ0344	HPLC≥98%	level1
M0072	FT2039NR	M-H	C17H20O9	75.62	91.09	-1.36	3-Feruloylquinic acid	93.0336, 134.0365, 173.0451, 191.0558, 193.0504, 367.1042	367.104	367.104	4.664	NEG	5.46567e+07	5.92563e+07	5.86613e+07	5.75247e+07	0.0921733	RAGZUCNPTLULOL-UHFFFAOYSA-N	O=C(OC1CC(O)(C(=O)O)CC(O)C1O)C=CC2=CC=C(O)C(OC)=C2						1899-29-2	Phenylpropanoids	Simple phenylpropanoids	HY-N6599	HPLC≥98%	level1
M0073	FT2100PR	M+H	C20H24O3	56.34	56.26	7.02	TRIPTOPHENOLIDE	251.1439, 295.1337, 313.1430, 313.1787, 314.1821	313.175	313.178	10.165	POS	3.19859e+06	3.15748e+06	3.12189e+06	3.15932e+06	0.00506226	KPXIBWGPZSPABK-FXAWDEMLSA-N	CC(C)C1=C(C2=C(C=C1)C3(CCC4=C(C3CC2)COC4=O)C)O		44381			173273	74285-86-2	Terpenes	Diterpenes	HY-N0475	HPLC≥98%	level1
M0074	FT2108PR	M+H	C18H19NO4	76.77	96.09	-0.64	Moupinamide	121.0654, 145.0288, 177.0552, 314.1394, 315.1409	314.139	314.139	5.959	POS	2.77754e+07	2.82369e+07	2.7059e+07	2.76904e+07	0.0443691	NPNNKDMSXVRADT-WEVVVXLNSA-N	COC1=CC(\C=C\C(=O)NCCC2=CC=C(O)C=C2)=CC=C1O	HMDB0029365	65816		C02717	5280537	66648-43-9	Phenylpropanoids	Coumarins	HY-N2410	HPLC≥98%	level1
M0075	FT2128PR	M+H	C19H22O4	73.24	94.28	-0.95	Neocryptotanshinone	251.1434, 254.0940, 279.1384, 297.1489, 298.1523, 315.1591, 315.1946, 316.1624	315.16	315.159	10.548	POS	1.9831e+07	1.84667e+07	1.78211e+07	1.87062e+07	0.0299735	LGZFJHSOBYVDLA-JTQLQIEISA-N	C[C@@H](CO)C1=C(O)c2ccc3c(c2C(=O)C1=O)CCCC3(C)C						109664-02-0	Quinones	Naphthoquinones	HY-119720	HPLC≥98%	level1
M0076	FT2133NR	M-H	C16H24O10	74.69	89.24	-1.6	Loganic acid	59.0127, 69.0335, 89.0234, 95.0492, 113.0234, 169.0864, 213.0767, 375.0726, 375.1297, 376.1332	375.131	375.13	3.933	NEG	6.81401e+07	6.44748e+07	7.20566e+07	6.82238e+07	0.109317	JNNGEAWILNVFFD-CDJYTOATSA-N	[C@@]12([H])[C@@H](C)[C@H](C[C@]1([H])C(C(=O)O)=CO[C@H]2O[C@H]1[C@H](O)[C@H]([C@H](O)[C@@H](CO)O1)O)O		44647	LMPR01020138	C01512	89640	22255-40-9	Terpenes	Monoterpenes	HY-N0513	HPLC≥98%	level1
M0077	FT2136NR	M-H	C21H28O6	69.97	73.81	-1.87	1,7-bis-(4-Hydroxy-3-methoxyphenyl)-heptane-3,5-diol	135.0465, 375.0676, 375.1835, 376.1874	375.183	375.182	6.3	NEG	7.46066e+06	7.30581e+06	7.53265e+06	7.43304e+06	0.0119101	OELMAFBLFOKZJD-UHFFFAOYSA-N	COC1=CC(CCC(O)CC(O)CCC2=CC(OC)=C(O)C=C2)=CC=C1O	HMDB0303086					36062-07-4	Phenols	Polyphenols	HY-N0894	HPLC≥98%	level1
M0078	FT2146PR	M+H	C16H12O7	65.8	58.33	0	Azaleatin	177.0551, 302.0429, 317.0663, 317.1030, 317.1805, 318.0696	317.066	317.066	5.151	POS	1.17118e+07	1.27478e+07	1.07549e+07	1.17382e+07	0.0188083	RJBAXROZAXAEEM-UHFFFAOYSA-N	C1(O)=CC2OC(C3C=C(O)C(O)=CC=3)=C(O)C(=O)C=2C(OC)=C1		50961	LMPK12112546	C10022	5281604	529-51-1	Flavonoids	Flavonols	DD0198-1	HPLC≥98%	level1
M0079	FT2178PR	M+NH4	C20H28O2	54.51	56.13	6.6	Triptonoterpene methyl ether	305.1950, 318.1222, 318.2425, 318.3024, 319.1312, 319.2448	318.238	318.241	10.919	POS	3.01719e+06	3.07794e+06	2.96107e+06	3.01873e+06	0.00483699	WENIWZBFJBCNNG-OXJNMPFZSA-N	CC(C)c1ccc2c(c1O)CC[C@H]1C(C)(C)C(=O)CC[C@]21C						99694-87-8	Terpenes	Diterpenes	/	HPLC≥98%	level1
M0080	FT2189PR	M+Na	C19H20O3	72.34	85.19	-0.94	Cryptotanshinone	319.1312, 320.1343	319.131	319.131	11.082	POS	3.1368e+08	2.81952e+08	2.76934e+08	2.90855e+08	0.466045	GVKKJJOMQCNPGB-JTQLQIEISA-N	O=C1C(=O)C2=C(OCC2C)C=3C=CC4=C(C13)CCCC4(C)C					160254	35825-57-1	Quinones	Naphthoquinones	HY-N0174	HPLC≥98%	level1
M0081	FT2230PR	M+H	C20H18O4	61.49	59.32	6.81	Neobavaisoflavone	323.1261, 324.1293	323.123	323.126	9.239	POS	1.93825e+07	1.81651e+07	1.7989e+07	1.85122e+07	0.0296625	OBGPEBYHGIUFBN-UHFFFAOYSA-N	C1(O)=CC2OC=C(C3C=CC(O)=C(C/C=C(/C)\C)C=3)C(=O)C=2C=C1	HMDB0255518	47550	LMPK12050027		5320053	41060-15-5	Flavonoids	Isoflavones	HY-N0720	HPLC≥98%	level1
M0082	FT2314PR	M+H	C17H14O7	71.7	71.43	-0.3	Quercetin 5,3'-dimethyl ether	316.0583, 331.0817, 332.0848	331.081	331.081	6.026	POS	8.08902e+07	8.68795e+07	8.32822e+07	8.3684e+07	0.134089	NKJWZTPASPJYBA-UHFFFAOYSA-N	C1(O)=CC2OC(C3C=C(OC)C(O)=CC=3)=C(O)C(=O)C=2C(OC)=C1		50962	LMPK12112547		14162696	40554-94-7	Flavonoids	Flavonols	DD0294	HPLC≥98%	level1
M0083	FT2348PR	M+Na	C19H18O4	64.89	53.83	-0.6	6,7-DIMETHOXY-2-PHENETHYL CHROMONE	333.1107, 333.2041, 334.1140	333.11	333.11	9.417	POS	2.20868e+07	2.32814e+07	2.36831e+07	2.30171e+07	0.0368809	MVQOWXHYPYRBOE-UHFFFAOYSA-N	O=C1C=C(OC2=CC(OC)=C(OC)C=C12)CCC=3C=CC=CC3						84294-87-1	Organoheterocyclic compounds		DE0129	HPLC≥98%	level1
M0084	FT2407PR	M+Na	C19H22O4	59.6	50.58	-0.89	Anisocoumarin H	337.1419, 337.2354, 338.1454	337.142	337.141	9.988	POS	7.34122e+06	7.54349e+06	7.37323e+06	7.41931e+06	0.0118881	VNADFOGBKXRWGC-RIYZIHGNSA-N	CC(=CC(CC(=CCOC1=CC2=C(C=C1)C=CC(=O)O2)C)O)C		985372			14376449	123237-86-5	Phenylpropanoids	Coumarins	DQ0473-0005	HPLC≥98%	level1
M0085	FT2460PR	M+H-H2O	C20H22O6	71.43	89.08	0.59	(+)-Pinoresinol	137.0602, 187.0761, 217.0869, 270.0895, 271.0974, 291.1028, 311.1281, 323.1277, 341.0666, 341.1344	341.139	341.139	6.576	POS	5.48849e+06	6.13949e+06	5.82564e+06	5.81787e+06	0.00932212	HGXBRUKMWQGOIE-AFHBHXEDSA-N	COC1=C(C=CC(=C1)C2C3COC(C3CO2)C4=CC(=C(C=C4)O)OC)O		66311		C05366	73399	487-36-5	Phenylpropanoids	Coumarins	HY-N6253	HPLC≥98%	level1
M0086	FT2497PR	M+H	C18H16O7	74.38	91.12	-0.87	Ayanin	330.0741, 345.0977, 346.1010	345.098	345.097	9.706	POS	2.55258e+07	2.74631e+07	2.41002e+07	2.56964e+07	0.0411739	KPCRYSMUMBNTCK-UHFFFAOYSA-N	C1(OC)=CC2OC(C3C=C(O)C(OC)=CC=3)=C(OC)C(=O)C=2C(O)=C1		51176	LMPK12112762	C04444	5280682	572-32-7	Flavonoids	Flavonols	HY-N2913	HPLC≥98%	level1
M0087	FT2525PR	M+NH4	C14H18O9	63.28	58.08	-0.86	Phaseoloidin	85.0295, 86.0971, 123.0446, 136.0624, 151.0394, 169.0501, 209.2876, 215.1393, 235.0938, 349.0933	348.13	348.129	1.665	POS	8.09525e+06	6.84163e+06	7.46882e+06	7.46856e+06	0.0119671	MVFYXXNAFZRZAM-RGCYKPLRSA-N	O=C(O)Cc1cc(O)ccc1O[C@@H]1O[C@H](CO)[C@@H](O)[C@H](O)[C@H]1O						118555-82-1	Carbohydrates and Glycosides	Glycosides	HY-N7400	HPLC≥98%	level1
M0088	FT2587PR	M+H	C21H24N2O3	71.56	68.22	-0.85	Ajmalicine	144.0812, 353.1868, 354.1898	353.187	353.186	5.605	POS	3.15366e+08	3.16828e+08	3.33262e+08	3.21819e+08	0.515658	GRTOGORTSDXSFK-UHFFFAOYSA-N	COC(=O)C1=COC(C)C2CN3CCC4=C(NC5=CC=CC=C45)C3CC12	HMDB0248072				251561	6474-90-4	Alkaloids		B30340-5mg	HPLC≥98%	level1
M0089	FT2621PR	M+Na	C16H28O7	65.78	54.99	-0.84	(2R,3R,4S,5S,6R)-2-[(2E)-4-hydroxy-3,7-dimethylocta-2,6-dienoxy]-6-(hydroxymethyl)oxane-3,4,5-triol	144.0812, 337.2380, 355.1658, 355.2112, 356.1764	355.173	355.173	5.292	POS	2.76766e+07	2.75846e+07	2.82527e+07	2.7838e+07	0.0446054	PBPYEEMQIFDGSQ-MIYBPCGNSA-N	OCC1OC(OCC=C(C)C(O)CC=C(C)C)C(O)C(O)C1O						100462-37-1	Terpenes	Monoterpenes	B20807-10mg	HPLC≥97%	level1
M0090	FT2624PR	M+H	C21H26N2O3	72.39	82.2	-0.56	Sitsirikin	144.0812, 355.2072, 356.2081	355.202	355.202	5.391	POS	6.81762e+07	6.52978e+07	6.52368e+07	6.62369e+07	0.106133	JGKCGXVOATXMRM-UHEFJODHSA-N	C=C[C@H]1CN2CCc3c([nH]c4ccccc34)[C@@H]2C[C@@H]1[C@H](CO)C(=O)OC						1245-00-7	Alkaloids		DX0222	HPLC≥98%	level1
M0091	FT2626PR	M+H	C21H26N2O3	71.02	88.68	-1.13	RAUWOLSCINE	144.0812, 355.2030, 356.2057	355.202	355.202	5.091	POS	9.60166e+07	9.5703e+07	9.67858e+07	9.61685e+07	0.154093	BLGXFZZNTVWLAY-DIRVCLHFSA-N	COC(=O)C1C(CCC2C1CC3C4=C(CCN3C2)C5=CC=CC=C5N4)O		44113			643606	6211-32-1	Alkaloids		HY-12710A	HPLC≥98%	level1
M0092	FT2649NR	M+FA-H	C19H30O8	71.85	72.24	-1.62	Roseoside	71.0114, 89.0220, 153.0914, 161.0449, 179.0555, 205.1232, 223.1340, 385.1873, 431.1933, 432.1976	431.194	431.193	4.531	NEG	1.09325e+08	1.0813e+08	1.07957e+08	1.08471e+08	0.173805	SWYRVCGNMNAFEK-MHXFFUGFSA-N	CC1=CC(=O)CC(C)(C)[C@@]1(O)/C=C/[C@@H](C)O[C@@H]1O[C@H](CO)[C@@H](O)[C@H](O)[C@H]1O						54835-70-0	Terpenes	Carotenoids	STC6030205	HPLC≥95%	level1
M0093	FT2745PR	M+H	C22H26N2O3	73.87	86.87	-1.09	Hirsuteine	144.0812, 367.2025, 368.2055	367.202	367.202	6.507	POS	1.48958e+09	1.50595e+09	1.4505e+09	1.48201e+09	2.37466	TZUGIFAYWNNSAO-AZQGJTAVSA-N	COC=C(C1CC2C3=C(CCN2CC1C=C)C4=CC=CC=C4N3)C(=O)OC		71472		C16971	3037151	35467-43-7	Alkaloids		B21025-5mg	HPLC≥98%	level1
M0094	FT2770PR	M+H	C22H28N2O3	74.56	89.62	-1.08	Hirsutine	144.0812, 369.2183, 370.2213	369.218	369.218	6.777	POS	7.63806e+08	7.34748e+08	7.53485e+08	7.5068e+08	1.20283	NMLUOJBSAYAYEM-AZQGJTAVSA-N	CCC1CN2CCC3=C(C2CC1C(=COC)C(=O)OC)NC4=CC=CC=C34		71473		C16972	3037884	7729-23-9	Alkaloids		B20842-10mg	HPLC≥98%	level1
M0095	FT2839PR	M+Na	C16H18O9	75.82	90.72	-1.06	Chlorogenic acid	377.0855, 378.0885	377.085	377.085	4.194	POS	1.44045e+08	1.32168e+08	1.33082e+08	1.36432e+08	0.218608	CWVRJTMFETXNAD-JUHZACGLSA-N	O[C@@H]1C[C@](O)(C[C@@H](OC(=O)\C=C\C2=CC(O)=C(O)C=C2)[C@@H]1O)C(O)=O	HMDB0003164	3498		C00852	1794427	327-97-9	Phenylpropanoids	Simple phenylpropanoids	HY-N0055	HPLC≥98%	level1
M0096	FT2885PR	M+H	C24H28O4	71.32	86.35	-1.05	Levistolide A	191.1072, 192.1106, 381.2074	381.207	381.206	11.622	POS	6.78661e+06	6.7951e+06	6.24837e+06	6.61003e+06	0.0105914	UBBRXVRQZJSDAK-ZJHGLIIDSA-N	CCC/C=C1\OC(=O)C2=C1CC[C@H]1[C@H]3C=C4C(=O)O/C(=C\CCC)[C@@]4(CC3)[C@@H]21						88182-33-6	Organoheterocyclic compounds		HY-N1472	HPLC≥98%	level1
M0097	FT2895NR	M-H	C21H20O12	74.72	94.13	-2.59	Isoquercitrin	271.0252, 300.0280, 301.0357, 463.0889, 464.0922	463.091	463.089	4.893	NEG	8.94482e+07	9.04805e+07	8.6917e+07	8.89486e+07	0.142525	OVSQVDMCBVZWGM-RTTFMJFMSA-N	O=c1c(O[C@@H]2OC(CO)[C@@H](O)[C@@H](O)C2O)c(-c2ccc(O)c(O)c2)oc2cc(O)cc(O)c12						21637-25-2	Flavonoids	Flavonols	HY-N0768	HPLC≥98%	level1
M0098	FT2898NR	M-H	C22H24O11	67.8	69.15	-2.38	Hesperetin 7-O-glucoside	151.0029, 301.0722, 463.1248	463.127	463.126	5.321	NEG	2.53399e+07	2.85656e+07	2.84601e+07	2.74552e+07	0.0439921	ADSYMQORONDIDD-ZJHVPRRPSA-N	COC1=C(C=C(C=C1)C2CC(=O)C3=C(C=C(C=C3O2)OC4C(C(C(C(O4)CO)O)O)O)O)O		64212		C16422	147394	31712-49-9	Flavonoids	Flavanones	HY-125130	HPLC≥98%	level1
M0099	FT2904PR	M+H	C22H26N2O4	74.37	91.73	-0.78	Isocorynoxeine	160.0762, 383.1975, 384.1956	383.197	383.197	5.405	POS	3.80948e+08	3.4646e+08	3.53972e+08	3.6046e+08	0.577574	MUVGVMUWMAGNSY-LSWCLGNZSA-N	C=CC1CN2CC[C@@]3(C(O)=Nc4ccccc43)[C@@H]2C[C@@H]1/C(=C\OC)C(=O)OC						51014-29-0			HY-N0775	HPLC≥98%	level1
M0100	FT2934PR	M+H	C22H28N2O4	76.53	93.46	-0.78	Corynoxine B	160.0762, 385.2132, 386.2164	385.213	385.213	5.592	POS	3.35448e+08	3.55948e+08	3.43487e+08	3.44961e+08	0.55274	DAXYUDFNWXHGBE-XYEDMTIPSA-N	CC[C@@H]1CN2CC[C@]3(C(O)=Nc4ccccc43)[C@@H]2C[C@@H]1/C(=C\OC)C(=O)OC						17391-18-3			HY-N0901A	HPLC≥98%	level1
M0101	FT2993NR	M-H	C22H22O12	75.28	90.57	-1.05	Isorhamnetin 3-glucoside	243.0300, 271.0256, 285.0411, 314.0439, 477.1047, 478.1099	477.105	477.104	5.164	NEG	1.37732e+07	1.79124e+07	1.70384e+07	1.62413e+07	0.0260239	CQLRUIIRRZYHHS-LFXZADKFSA-N	C1(O)=CC2OC(C3C=C(OC)C(O)=CC=3)=C(O[C@H]3[C@H](O)[C@@H](O)[C@H](O)[C@@H](CO)O3)C(=O)C=2C(O)=C1	HMDB0302682	49007	LMPK12110576		5318645	5041-82-7	Flavonoids	Flavonols	HY-N0777	HPLC≥98%	level1
M0102	FT2996PR	M+Na	C20H20O7	62.6	53.09	-1.27	Sinensetin	247.0950, 395.1114, 395.1837, 395.2378, 396.1135	395.111	395.111	8.415	POS	1.88763e+06	1.92086e+06	1.95228e+06	1.92026e+06	0.00307688	LKMNXYDUQXAUCZ-UHFFFAOYSA-N	C1(OC)=CC2OC(C3C=CC(OC)=C(OC)C=3)=CC(=O)C=2C(OC)=C1OC	HMDB0036633	49674	LMPK12111250	C10186	145659	2306-27-6	Flavonoids	Flavones	HY-N0297	HPLC≥98%	level1
M0103	FT2997PR	M+Na	C17H24O9	72.75	85.24	-1.01	Syringin	395.1323, 396.1355	395.132	395.132	4.175	POS	1.56322e+08	1.5518e+08	1.5602e+08	1.55841e+08	0.249708	QJVXKWHHAMZTBY-GCPOEHJPSA-N	COC1=CC(=CC(=C1OC2C(C(C(C(O2)CO)O)O)O)OC)C=CCO		64181		C01533	5316860	118-34-3	Carbohydrates and Glycosides	Glycosides	HY-N0824	HPLC≥98%	level1
M0104	FT3051PR	M+H-H2O	C22H26O8	76.19	94.38	0	Lirioresinol A	167.0708, 217.0867, 247.0978, 315.0869, 330.1106, 331.1162, 343.1181, 351.1237, 383.1499, 401.1602	401.16	401.16	6.374	POS	2.83707e+07	3.01459e+07	2.92668e+07	2.92611e+07	0.0468859	KOWMJRJXZMEZLD-UHFFFAOYSA-N	COC1=CC(=CC(OC)=C1O)C1OCC2C1COC2C1=CC(OC)=C(O)C(OC)=C1	HMDB0038928	93540			100067	6216-81-5	Phenylpropanoids	Coumarins	HY-126066	HPLC≥98%	level1
M0105	FT3052NR	M-H	C30H48O5	62.71	54.2	-1.85	Euscaphic acid	54.1493, 305.2437, 305.2865, 487.3453, 487.4196, 488.3512	487.345	487.344	10.243	NEG	2.86632e+06	1.55059e+06	2.68058e+06	2.36583e+06	0.00379083	OXVUXGFZHDKYLS-QUFHAEKXSA-N	[H][C@@]12CC[C@]3(C)[C@]([H])(CC=C4[C@]5([H])[C@](C)(O)[C@H](C)CC[C@@]5(CC[C@@]34C)C(O)=O)[C@@]1(C)C[C@@H](O)[C@@H](O)C2(C)C	HMDB0036651	71930		C17890	13653335	53155-25-2	Terpenes	Triterpenes	HY-N2566	HPLC≥98%	level1
M0106	FT3066NR	M-H	C26H20O10	62.12	53.95	-2.85	Salvianolic acid C	197.0451, 293.0462, 311.0565, 313.0357, 314.0435, 328.0591, 329.0674, 491.1050, 491.2863, 492.1068	491.101	491.1	6.474	NEG	1.44984e+07	1.59633e+07	1.56732e+07	1.53783e+07	0.024641	GCJWPRRNLSHTRY-VURDRKPISA-N	[H]\C(=C(\[H])C1=C2C=C(OC2=C(O)C=C1)C1=CC(O)=C(O)C=C1)C(=O)O[C@]([H])(CC1=CC(O)=C(O)C=C1)C(O)=O	HMDB0303929					115841-09-3	Phenylpropanoids	Lignans	HY-N0319	HPLC≥98%	level1
M0107	FT3068PR	M+H	C25H26N2O3	65.92	63.08	0.25	Aurantiamide	105.0343, 117.0710, 129.0188, 152.1077, 157.0138, 209.1285, 224.1082, 385.1915, 403.2029, 403.2477	403.201	403.202	8.729	POS	595215	755420	728306	692980	0.00111038	KSVKECXWDNCRTM-GOTSBHOMSA-N	OC(=NC(C(O)=NC(CO)CC=1C=CC=CC1)CC=2C=CC=CC2)C=3C=CC=CC3					185904	58115-31-4	Amino Acids, Peptides and derivatives		DC0260	HPLC≥96%	level1
M0108	FT3069NR	M+FA-H	C19H26O12	72.24	81.13	-2.24	Gaultherin	59.0136, 71.0138, 89.0248, 125.0255, 149.0472, 151.0419, 233.0674, 293.0884, 445.1346, 491.2017	491.143	491.142	4.537	NEG	4.78942e+07	3.36246e+07	4.45173e+07	4.20121e+07	0.067317	VHUNCYDAXJGCLO-UHFFFAOYSA-N	COC(=O)c1ccccc1OC1OC(COC2OCC(O)C(O)C2O)C(O)C(O)C1O						490-67-5	Carbohydrates and Glycosides	Glycosides	HY-N1965	HPLC≥98%	level1
M0109	FT3082NR	M-H	C26H22O10	75.34	91.8	-2.03	Salvianolic acid A	109.0286, 135.0442, 159.0444, 185.0240, 186.0314, 197.0452, 203.0347, 295.0616, 313.0720, 493.1151	493.116	493.115	5.749	NEG	9.06067e+08	8.03735e+08	8.35667e+08	8.48489e+08	1.35956	YMGFTDKNIWPMGF-UCPJVGPRSA-N	C1=CC(=C(C=C1CC(C(=O)O)OC(=O)C=CC2=C(C(=C(C=C2)O)O)C=CC3=CC(=C(C=C3)O)O)O)O		68360		C10492	5281793	96574-01-5	Phenylpropanoids	Stilbenoids	HY-N0318	HPLC≥98%	level1
M0110	FT3114NR	M-H	C26H30N2O8	71.45	91.05	-2.01	Strictosamide	59.0135, 89.0246, 119.0341, 169.0765, 265.0987, 317.1299, 335.1418, 497.1125, 497.1939, 498.1997	497.195	497.194	6.307	NEG	1.90078e+06	1.59491e+06	1.66039e+06	1.7187e+06	0.00275391	LBRPLJCNRZUXLS-IUNANRIWSA-N	C=CC1C2CC3C4=C(CCN3C(=O)C2=COC1OC5C(C(C(C(O5)CO)O)O)O)C6=CC=CC=C6N4		71298		C16724	10345799	23141-25-5	Indoles and derivatives		HY-N1198	HPLC≥98%	level1
M0111	FT3143NR	M-H	C18H32O16	72.18	81	-2.19	Melezitose	59.0127, 71.0128, 89.0234, 101.0235, 113.0236, 179.0557, 221.0667, 341.1095, 383.1203, 503.1632	503.164	503.163	0.826	NEG	4.236e+07	4.2846e+07	4.03999e+07	4.18686e+07	0.0670872	QWIZNVHXZXRPDR-WSCXOGSTSA-N	OC[C@H]1O[C@@](CO)(O[C@H]2O[C@H](CO)[C@@H](O)[C@H](O)[C@H]2O)[C@@H](O[C@H]2O[C@H](CO)[C@@H](O)[C@H](O)[C@H]2O)[C@@H]1O	HMDB0011730	43984		C08243	92817	597-12-6	Carbohydrates and Glycosides	Carbohydrates	HY-N2340	HPLC≥98%	level1
M0112	FT3147NR	M-H	C30H48O6	70.9	74.61	-2.38	Terminolic acid	503.3397, 504.3434	503.34	503.339	8.783	NEG	9.39281e+06	8.55899e+06	5.28304e+06	7.74495e+06	0.0124099	IDQVFXZQPGAVAM-GGVBUJAJSA-N	CC1(C)CC[C@]2(C(=O)O)CC[C@]3(C)C(=CC[C@@H]4[C@@]5(C)C[C@@H](O)[C@H](O)[C@@](C)(CO)[C@@H]5[C@H](O)C[C@]43C)[C@@H]2C1						564-13-6	Terpenes	Triterpenes	HY-N7652	HPLC≥98%	level1
M0113	FT3193PR	M+Na	C22H24O7	60.1	50.54	-1.18	Heteroclitin G	209.7676, 209.7909, 305.1962, 355.1859, 423.1402, 424.1419	423.142	423.142	9.36	POS	783907	722890	1.15592e+06	887573	0.00142218	ZIWBGKHKHFLTJE-FDTHIAJZSA-N	C[C@@H]1CC2=CC(=C(C(=O)[C@]23[C@@]1([C@H](C4=CC5=C(C(=C34)OC)OCO5)O)C)OC)OC						144027-74-7	Phenylpropanoids	Lignans	B28554-5mg	HPLC≥98%	level1
M0114	FT3222NR	M-H	C25H24O12	75.45	93.03	-1.94	1,5-Dicaffeoylquinic acid	179.0346, 191.0558, 353.0885, 515.1196	515.121	515.12	5.112	NEG	1.08938e+08	1.1197e+08	1.07126e+08	1.09345e+08	0.175206	YDDUMTOHNYZQPO-RVXRWRFUSA-N	O[C@@H]1C[C@](C[C@@H](OC(=O)\C=C\C2=CC=C(O)C(O)=C2)[C@H]1O)(OC(=O)\C=C\C1=CC=C(O)C(O)=C1)C(O)=O	HMDB0030093			C10445	5281769	30964-13-7	Phenylpropanoids	Simple phenylpropanoids	HY-N0359	HPLC≥98%	level1
M0115	FT3261PR	M+H	C21H22O10	64.83	63.84	-1.38	Isohemiphloin	165.0187, 183.0294, 195.0294, 237.0401, 249.0400, 285.0611, 315.0869, 345.0976, 399.1083, 435.1298	435.13	435.129	5.151	POS	1.23585e+08	2.31455e+08	1.30409e+08	1.61817e+08	0.259283	VPQWOQSQAVBHEV-BBTXKFPASA-N	O=C1C[C@H](c2ccc(O)cc2)Oc2c1c(O)cc(O)c2[C@H]1O[C@@H](CO)[C@H](O)[C@@H](O)[C@@H]1O						3682-02-8	Flavonoids	Flavanones	DY0687	HPLC≥98%	level1
M0116	FT3266NR	M-H	C24H26O13	70.32	66.42	-1.92	Salviaflaside	72.9932, 135.0467, 161.0267, 179.0377, 197.0454, 323.0779, 329.1403, 359.0853, 521.1382, 521.2210	521.132	521.131	4.893	NEG	2.56894e+07	2.61843e+07	2.50938e+07	2.56558e+07	0.041109	DSMWJDJWYGMEBO-PRFRQLEPSA-N	C1=CC(=C(C=C1CC(C(=O)O)OC(=O)C=CC2=CC(=C(C=C2)O)OC3C(C(C(C(O3)CO)O)O)O)O)O	HMDB0033705	89485			6438919	178895-25-5	Carbohydrates and Glycosides	Glycosides	DY0550-0020	HPLC≥98%	level1
M0117	FT3278PR	M+H-H2O	C26H30O7	61.81	54.59	5.49	Obacunone	437.1947, 438.1992	437.192	437.194	10.001	POS	6.36857e+06	6.58727e+06	6.19411e+06	6.38332e+06	0.0102282	MAYJEFRPIKEYBL-OASIGRBWSA-N	CC1(C2CC(=O)C3(C(C2(C=CC(=O)O1)C)CCC4(C35C(O5)C(=O)OC4C6=COC=C6)C)C)C		67193		C08775	119041	751-03-1	Terpenes	Triterpenes	HY-N0428	HPLC≥98%	level1
M0118	FT3333PR	M+H	C27H28N2O4	70.5	80.79	-0.9	Aurantiamide acetate	105.0343, 117.0708, 134.0974, 177.0925, 194.1182, 210.1252, 224.1081, 252.1032, 305.1837, 359.0306	445.213	445.213	9.908	POS	1.66021e+06	1.57565e+06	1.50528e+06	1.58038e+06	0.00253228	VZPAURMDJZOGHU-SKCDSABHSA-N	O=C(OCC(N=C(O)C(N=C(O)C=1C=CC=CC1)CC=2C=CC=CC2)CC=3C=CC=CC3)C					124319	56121-42-7	Amino Acids, Peptides and derivatives	Peptides	HY-N2905	HPLC≥98%	level1
M0119	FT3377PR	M+H	C22H28O10	73.37	84.44	-1.54	4'-O-b-D-glucosyl-5-O-methylvisamminol	162.0919, 231.0658, 273.1130, 291.1234, 453.1759, 453.2858, 454.1783	453.177	453.176	5.111	POS	2.16507e+07	2.13095e+07	2.12899e+07	2.14167e+07	0.0343165	QVGFPTYGKPLXPK-OOBAEQHESA-N	O=C1C=C(OC=2C=C3OC(CC3=C(OC)C12)C(OC4OC(CO)C(O)C(O)C4O)(C)C)C						84272-85-5	Carbohydrates and Glycosides	Glycosides	HY-N0442	HPLC≥98%	level1
M0120	FT3421NR	M+FA-H	C18H32O16	72.18	79.04	-2.19	1-Kestose	59.0136, 71.0139, 89.0248, 101.0250, 179.0557, 221.0668, 341.1094, 383.1198, 503.1630, 549.1722	549.17	549.168	0.841	NEG	1.38436e+08	1.36331e+08	1.38394e+08	1.3772e+08	0.220673	VAWYEUIPHLMNNF-OESPXIITSA-N	OC[C@H]1O[C@@](CO)(OC[C@@]2(O[C@H]3O[C@H](CO)[C@@H](O)[C@H](O)[C@H]3O)O[C@H](CO)[C@@H](O)[C@@H]2O)[C@@H](O)[C@@H]1O	HMDB0011729			C03661	440080	470-69-9	Carbohydrates and Glycosides	Carbohydrates	HY-N2579	HPLC≥98%	level1
M0121	FT3577NR	M-H	C30H26O12	74.22	91.44	-2.6	Procyanidin B4	125.0254, 137.0238, 161.0239, 245.0861, 287.0566, 289.0723, 407.0779, 425.0888, 451.1048, 577.1362	577.138	577.137	4.312	NEG	1.26716e+08	1.17266e+08	1.3948e+08	1.27821e+08	0.20481	XFZJEEAOWLFHDH-VUGKQVTMSA-N	C1(O)=CC2O[C@H](C3C=CC(O)=C(O)C=3)[C@@H](O)[C@H](C3=C(O)C=C(O)C4C[C@@H](O)[C@@H](C5C=CC(O)=C(O)C=5)OC=43)C=2C(O)=C1	HMDB0013690	47503	LMPK12030004	C10238	147299	29106-51-2	Flavonoids	Procyanidins	B25789-5mg	HPLC≥98%	level1
M0122	FT3578NR	M-H	C27H30O14	64.26	64.44	-2.95	vitexin-2 inverted exclamation marka-o-rhamnoside	293.0464, 353.0671, 413.0894, 577.1563	577.16	577.158	4.824	NEG	1.83778e+07	1.93531e+07	1.43039e+07	1.73449e+07	0.0277922	LYGPBZVKGHHTIE-UHFFFAOYSA-N	CC1OC(OC2C(O)C(O)C(CO)OC2C2=C3OC(=CC(=O)C3=C(O)C=C2O)C2=CC=C(O)C=C2)C(O)C(O)C1O	HMDB0259860				5874704	64820-99-1	Flavonoids	Flavones	HY-N0534	HPLC≥98%	level1
M0123	FT3593PR	M+H-H2O	C25H24O12	71.72	88.94	-0.4	1,3-Dicaffeoylquinic acid	145.0290, 163.0395, 319.0822, 499.1245	499.125	499.124	5.111	POS	9.30507e+06	9.92074e+06	1.12327e+07	1.01528e+07	0.0162682	YDDUMTOHNYZQPO-PSEXTPKNSA-N	O[C@@H]1C[C@@](C[C@@H](OC(=O)\C=C\C2=CC=C(O)C(O)=C2)[C@@H]1O)(OC(=O)\C=C\C1=CC=C(O)C(O)=C1)C(O)=O	HMDB0029279	68329		C10445	6474640	19870-46-3	Phenylpropanoids	Simple phenylpropanoids	HY-N1412	HPLC≥98%	level1
M0124	FT3595PR	M+H	C26H30N2O8	75.43	93.91	-1.6	vincosamide	144.0813, 171.0922, 267.1136, 337.1555, 499.2092	499.209	499.208	6.831	POS	9.89256e+07	1.14653e+08	9.75741e+07	1.03718e+08	0.166189	LBRPLJCNRZUXLS-AZVRXDBZSA-N	C=CC1C2CC3C4=C(CCN3C(=O)C2=COC1OC5C(C(C(C(O5)CO)O)O)O)C6=CC=CC=C6N4		985212			10163855	23141-27-7	Indoles and derivatives		DX0108-0020	HPLC≥98%	level1
M0125	FT3596NR	M-H	C28H36O13	65.63	67.7	-2.42	Episyringaresinol 4'-O-beta-D-glncopyranoside	166.0265, 181.0502, 387.1109, 417.1561, 579.1391, 579.2324	579.211	579.21	5.121	NEG	7.56933e+06	7.04891e+06	7.15879e+06	7.25901e+06	0.0116313	WEKCEGQSIIQPAQ-FKLBZQFOSA-N	COc1cc([C@@H]2OC[C@@H]3[C@H]2CO[C@H]3c2cc(OC)c(O[C@@H]3O[C@H](CO)[C@@H](O)[C@H](O)[C@H]3O)c(OC)c2)cc(OC)c1O						137038-13-2	Phenylpropanoids	Lignans	HY-N2182	HPLC≥98%	level1
M0126	FT3649PR	M+H	C25H24O12	66.17	68.56	-2.32	3,5-Di-O-caffeoylquinic acid	163.0395, 355.1729, 499.1254, 517.1318, 517.2228	517.136	517.135	5.111	POS	2.55307e+07	2.56511e+07	2.58786e+07	2.56868e+07	0.0411586	KRZBCHWVBQOTNZ-RDJMKVHDSA-N	C1C(C(C(CC1(C(=O)O)O)OC(=O)C=CC2=CC(=C(C=C2)O)O)O)OC(=O)C=CC3=CC(=C(C=C3)O)O	HMDB0030706	87145			6474310	2450-53-5	Phenylpropanoids	Simple phenylpropanoids	HY-N0056	HPLC≥98%	level1
M0127	FT3782PR	M+K	C18H32O16	69.39	75.16	-1.66	Manninotriose	543.1339	543.134	543.133	0.854	POS	3.16834e+08	3.36269e+08	3.38624e+08	3.30576e+08	0.52969	FZWBNHMXJMCXLU-YRBKNLIBSA-N	O=C[C@H](O)[C@@H](O)[C@H](O)[C@H](O)CO[C@H]1O[C@H](CO[C@H]2O[C@H](CO)[C@H](O)[C@H](O)[C@H]2O)[C@H](O)[C@H](O)[C@H]1O						13382-86-0	Carbohydrates and Glycosides	Carbohydrates	HY-N0913	HPLC≥98%	level1
M0128	FT3807PR	M+H	C27H34N2O10	74.17	88.66	-2.56	3-dihydrocadambine	139.0394, 144.0812, 367.1665, 385.1769, 547.2296	547.231	547.23	4.969	POS	8.40238e+07	8.37429e+07	8.16279e+07	8.31315e+07	0.133204	HNZGKRAKJFZQAY-SBAWYOAKSA-N	COC(=O)C1=CO[C@@H](O[C@@H]2O[C@H](CO)[C@@H](O)[C@H](O)[C@H]2O)[C@@H]2[C@H](O)CN3CCc4c([nH]c5ccccc45)[C@@H]3C[C@H]12						54483-84-0	Indoles and derivatives		ST21320305	HPLC≥95%	level1
M0129	FT3811PR	M+H	C26H28O13	68.01	60.49	-2.19	Chrysin 6-C-glucoside 8-C-arabinoside	337.0715, 379.0824, 405.0976, 423.1086, 445.1149, 469.1148, 495.1304, 513.1410, 531.1515, 549.1608	549.163	549.162	4.989	POS	5.4432e+07	5.88947e+07	5.57928e+07	5.63731e+07	0.0903281	ZGVGUTOTMNVHSX-KGSNDJMASA-N	O=c1cc(-c2ccccc2)oc2c([C@H]3OC[C@@H](O)[C@@H](O)[C@@H]3O)c(O)c(C3O[C@@H](CO)[C@H](O)[C@@H](O)[C@@H]3O)c(O)c12						185145-34-0	Flavonoids	Flavones	DB0119	HPLC≥98%	level1
M0130	FT3858PR	M+Na	C27H22O12	75.58	95.97	-1.96	Lithospermic acid	221.0427, 319.0585, 337.0689, 381.0585, 517.1122, 561.1019	561.102	561.101	5.292	POS	4.91606e+07	5.00994e+07	4.91484e+07	4.94695e+07	0.0792661	UJZQBMQZMKFSRV-UJVFRBSWSA-N	C1=CC(=C(C=C1CC(C(=O)O)OC(=O)C=CC2=C3C(C(OC3=C(C=C2)O)C4=CC(=C(C=C4)O)O)C(=O)O)O)O				C08745	5281302	28831-65-4	Phenols	Polyphenols	HY-N0823	HPLC≥98%	level1
M0131	FT3871PR	M+H	C26H28O14	75.25	91.05	-1.95	Schaftoside	325.0715, 349.0717, 379.0826, 409.0931, 427.1040, 499.1255, 511.1252, 529.1363, 547.1467, 565.1539	565.157	565.156	4.542	POS	2.18632e+07	25108174	2.29671e+07	2.33128e+07	0.0373547	MMDUKUSNQNWVET-WMRYYKKOSA-N	O=c1cc(-c2ccc(O)cc2)oc2c([C@@H]3OC[C@H](O)[C@H](O)[C@H]3O)c(O)c([C@H]3O[C@H](CO)[C@@H](O)[C@H](O)[C@H]3O)c(O)c12						51938-32-0	Flavonoids	Flavones	HY-N0703	HPLC≥98%	level1
M0132	FT3872PR	M+H	C26H28O14	61.75	60.18	-2.3	Vicenin 3	353.0661, 395.0786, 421.0917, 443.0980, 485.1114, 511.1248, 529.1361, 547.1468, 565.1523, 565.2391	565.158	565.157	4.788	POS	1.37324e+07	1.21979e+07	1.29288e+07	1.29531e+07	0.020755	MMDUKUSNQNWVET-MCIQUCDDSA-N	C1(O)=C([C@H]2[C@H](O)[C@@H](O)[C@H](O)CO2)C2OC(C3C=CC(O)=CC=3)=CC(=O)C=2C(O)=C1[C@H]1[C@H](O)[C@@H](O)[C@H](O)[C@@H](CO)O1		48673	LMPK12110242	C10181	185958	59914-91-9	Flavonoids	Flavones	HY-N4090	HPLC≥98%	level1
M0133	FT3923PR	M+H	C30H26O12	75.74	96.04	-2.42	Procyanidin B2	127.0395, 139.0393, 163.0394, 271.0607, 287.0556, 289.0712, 291.0868, 409.0926, 427.1033, 579.1507	579.153	579.151	4.314	POS	9.72477e+07	1.01024e+08	9.55819e+07	9.79512e+07	0.15695	XFZJEEAOWLFHDH-NFJBMHMQSA-N	C1(O)=CC2O[C@H](C3C=CC(O)=C(O)C=3)[C@H](O)[C@@H](C3=C(O)C=C(O)C4C[C@@H](O)[C@@H](C5C=CC(O)=C(O)C=5)OC=43)C=2C(O)=C1	HMDB0033973	47501	LMPK12030002	C17639	122738	29106-49-8	Flavonoids	Procyanidins	HY-N0796	HPLC≥98%	level1
M0134	FT3925PR	M+H	C27H30O14	59.08	59.83	-2.42	Isoviolanthin	261.0400, 379.0816, 417.1165, 429.1047, 433.1140, 489.1400, 525.1414, 543.1522, 561.1625, 579.1693	579.174	579.172	5.036	POS	4.88145e+07	2.32241e+07	2.16703e+07	3.12363e+07	0.0500507	TWBWSPDILHVKEV-RSPRXDBDSA-N	C1(O)=C([C@H]2[C@H](O)[C@@H](O)[C@H](O)[C@@H](CO)O2)C2OC(C3C=CC(O)=CC=3)=CC(=O)C=2C(O)=C1[C@H]1[C@H](O)[C@H](O)[C@@H](O)[C@H](C)O1		48655	LMPK12110224		101422758	40788-84-9	Flavonoids	Flavones	HY-N6896	HPLC≥98%	level1
M0135	FT3961PR	M+H	C28H32O14	66.34	54.48	-2.19	Linarin	85.0293, 285.0763, 313.0709, 343.0818, 367.0820, 393.0978, 411.1084, 429.1192, 447.1297, 593.1888	593.189	593.188	5.814	POS	6.23665e+07	6.30662e+07	6.35338e+07	6.29888e+07	0.100929	YFVGIJBUXMQFOF-VZVPIKCFSA-N	COc1ccc(-c2cc(=O)c3c(O)cc(O[C@@H]4OC(CO[C@@H]5OC(C)[C@H](O)[C@@H](O)C5O)[C@@H](O)[C@@H](O)C4O)cc3o2)cc1						480-36-4	Flavonoids	Flavones	HY-N0528	HPLC≥98%	level1
M0136	FT3991PR	M+NH4	C28H38O13	73.84	90.02	-2.67	Lyoniresinol 9'-O-glucoside	249.1129, 267.1234	600.268	600.267	4.725	POS	5.08201e+07	5.11953e+07	4.73726e+07	4.9796e+07	0.0797893	PQQRNPDHSJDAGV-HQSXISOASA-N	COC1=CC(=CC(=C1O)OC)[C@@H]2[C@H]([C@@H](CC3=CC(=C(C(=C23)OC)O)OC)CO)CO[C@H]4[C@@H]([C@H]([C@@H]([C@H](O4)CO)O)O)O						87585-32-8	Phenylpropanoids	Coumarins	DN0103-0005	HPLC≥98%	level1
M0137	FT4001PR	M+Na	C28H36O13	70.31	70.88	-2.32	(+)-Syringaresinol O-beta-D-glucoside	603.2046, 603.2899	603.208	603.206	5.147	POS	1.1552e+07	1.15112e+07	1.20522e+07	1.17051e+07	0.0187554	WEKCEGQSIIQPAQ-IRBNZIFYSA-N	COC1=CC(=CC(=C1O)OC)C2C3COC(C3CO2)C4=CC(=C(C(=C4)OC)OC5C(C(C(C(O5)CO)O)O)O)OC		68660		C10890	443024	7374-79-0	Phenylpropanoids	Lignans	HY-N2807	HPLC≥98%	level1
M0138	FT4021PR	M+H	C27H30O16	74.27	90.23	-2.45	Rutin	85.0292, 303.0505, 465.1036	611.164	611.162	4.761	POS	1.63823e+07	1.79161e+07	1.66556e+07	1.69847e+07	0.0272149	IKGXIBQEEMLURG-FGSOIGMRSA-N	CC1O[C@@H](OCC2O[C@@H](Oc3c(-c4ccc(O)c(O)c4)oc4cc(O)cc(O)c4c3=O)C(O)[C@H](O)[C@@H]2O)C(O)[C@H](O)[C@H]1O						153-18-4	Flavonoids	Flavonols	HY-N0148	HPLC≥98%	level1
M0139	FT4088NR	M-H	C33H44O17	72.59	89.04	-3.09	(-)-Syringaresnol-4-O-β-D-apiofuranosyl-(1→2)-β-D-glucopyranoside	99.0078, 101.0235, 166.0265, 181.0502, 399.1451, 417.1567, 693.2445, 711.2529, 712.2579	711.255	711.253	5.02	NEG	9.86159e+06	9.47093e+06	9.68911e+06	9.67388e+06	0.0155007	RRKNBLZWFVIWPC-SFXIJSGHSA-N	COc1cc(C2OCC3C(c4cc(OC)c(OC5OC(CO)C(O)C(OC6OC[C@](O)(CO)C6O)C5O)c(OC)c4)OCC23)cc(OC)c1O						136997-64-3	Phenylpropanoids	Lignans	HY-N0338	HPLC≥98%	level1
M0140	FT4154PR	M+NH4	C24H42O21	65.43	83.92	-2.48	Isomaltotetraose	85.0292, 91.0397, 97.0291, 127.0395, 145.0499, 163.0605, 325.1135, 343.1248, 487.1674, 505.1777	684.259	684.257	1.073	POS	4.27467e+07	5.4096e+07	5.43841e+07	5.04089e+07	0.0807715	DFKPJBWUFOESDV-NGZVDTABSA-N	OC[C@H]([C@H]([C@@H]([C@H]1O)O)O)O[C@@H]1OC[C@H]([C@H]([C@@H]([C@H]2O)O)O)O[C@@H]2OC[C@H]([C@H]([C@@H]([C@H]3O)O)O)O[C@@H]3OC[C@H]([C@H]([C@@H]([C@H]4O)O)O)O[C@@H]4O						35997-20-7	Carbohydrates and Glycosides	Carbohydrates	HY-N7948	HPLC≥98%	level1
M0141	FT4236PR	M+NH4	C36H30O16	70.83	95.89	-3.12	Salvianolic acid E	135.0445, 139.0394, 181.0500, 203.0344, 281.0450, 295.0607, 319.0819, 323.0556, 341.0664, 521.1094	736.192	736.189	5.151	POS	3.87643e+07	4.20842e+07	4.03435e+07	4.03973e+07	0.0647296	SOXUSBQFIOBYJU-UHFFFAOYSA-N	O=C(C=Cc1ccc(O)c(O)c1C(=Cc1ccc(O)c(O)c1)C(=O)OC(Cc1ccc(O)c(O)c1)C(=O)O)OC(Cc1ccc(O)c(O)c1)C(=O)O						142998-46-7	Phenylpropanoids	Simple phenylpropanoids	DD0165	HPLC≥98%	level1
M0142	FT4237PR	M+NH4	C36H30O16	74.38	95.88	-2.72	Salvianolic acid Y	135.0445, 139.0394, 163.0394, 181.0500, 277.0502, 295.0608, 323.0557, 521.1096	736.191	736.189	5.459	POS	8.28325e+08	4.25794e+08	8.34405e+08	6.96175e+08	1.1155	SNKFFCBZYFGCQN-DUMGGQTMSA-N	O=C(/C=C/c1ccc(O)c2c1[C@H](C(=O)O[C@@H](Cc1ccc(O)c(O)c1)C(=O)O)[C@H](c1ccc(O)c(O)c1)O2)O[C@@H](Cc1ccc(O)c(O)c1)C(=O)O						1638738-76-7	Phenylpropanoids	Simple phenylpropanoids	ST55350205	HPLC≥95%	level1
M0143	FT4242PR	M+Na	C36H30O16	74.74	94.79	-2.7	Salvianolic acid B	221.0428, 362.0403, 363.0480, 517.1114, 543.0918, 561.1022, 741.1458, 742.1494	741.147	741.145	5.47	POS	3.44509e+08	3.54393e+08	3.46119e+08	3.48341e+08	0.558155	SNKFFCBZYFGCQN-UHFFFAOYSA-N	OC(=O)C(CC1=CC=C(O)C(O)=C1)OC(=O)C=CC1=CC=C(O)C2=C1C(C(O2)C1=CC=C(O)C(O)=C1)C(=O)OC(CC1=CC=C(O)C(O)=C1)C(O)=O	HMDB0242648				119177	122021-74-3	Phenylpropanoids	Lignans	HY-126415	HPLC≥98%	level1
M0144	FT4264NR	M+FA-H	C34H46O18	70.23	74.99	-3.56	Acanthoside D	181.0503, 208.1918, 402.1335, 417.1562, 579.2100, 741.2567, 787.3898	787.272	787.269	4.563	NEG	1.0587e+07	1.02892e+07	1.01857e+07	1.0354e+07	0.0165905	FFDULTAFAQRACT-NYYYOYJKSA-N	COC1=CC(=CC(=C1OC2C(C(C(C(O2)CO)O)O)O)OC)C3C4COC(C4CO3)C5=CC(=C(C(=C5)OC)OC6C(C(C(C(O6)CO)O)O)O)OC		68370		C10543	442830	66791-77-3	Phenylpropanoids	Lignans	DD0089	HPLC≥98%	level1
M0145	FT4277PR	M+Na	C34H46O18	71.23	77.47	-2.87	Eleutheroside E	603.2064, 765.2601	765.262	765.26	4.562	POS	7.64226e+06	8.10612e+06	8.22326e+06	7.99054e+06	0.0128034	FFDULTAFAQRACT-MDXYHMFDSA-N	COc1cc([C@@H]2OC[C@H]3[C@@H](c4cc(OC)c(O[C@H]5O[C@@H](CO)[C@H](O)[C@@H](O)[C@@H]5O)c(OC)c4)OC[C@@H]32)cc(OC)c1O[C@@H]1O[C@H](CO)[C@@H](O)[C@H](O)[C@H]1O						39432-56-9	Phenylpropanoids	Lignans	HY-N0272	HPLC≥98%	level1
M0146	FT4327NR	M-H	C42H62O16	65.83	62.81	-3.04	GLYCYRRHIZIC ACID	113.0246, 821.3996	821.402	821.399	7.912	NEG	2.92583e+06	2.5818e+06	2.86228e+06	2.78997e+06	0.00447044	LPLVUJXQOOQHMX-QWBHMCJMSA-N	CC1(C2CCC3(C(C2(CCC1OC4C(C(C(C(O4)C(=O)O)O)O)OC5C(C(C(C(O5)C(=O)O)O)O)O)C)C(=O)C=C6C3(CCC7(C6CC(CC7)(C)C(=O)O)C)C)C)C		44285			14982	1405-86-3	Terpenes	Triterpenes	HY-N0184	HPLC≥98%	level1
M0147	FT4372NR	M-H	C45H38O18	70.1	90.15	-3.01	Procyanidin C1	125.0236, 161.0237, 287.0568, 289.0725, 407.0769, 425.0890, 575.1216, 577.1371, 695.1431, 865.2005	865.204	865.201	4.501	NEG	2.3524e+07	1.47624e+07	1.43216e+07	1.7536e+07	0.0280984	MOJZMWJRUKIQGL-XILRTYJMSA-N	[H][C@]1([C@@H](O)[C@H](OC2=CC(O)=CC(O)=C12)C1=CC(O)=C(O)C=C1)C1=C2O[C@@H]([C@H](O)[C@@]([H])(C3=C(O)C=C(O)C4=C3O[C@@H]([C@H](O)C4)C3=CC(O)=C(O)C=C3)C2=C(O)C=C1O)C1=CC(O)=C(O)C=C1	HMDB0038370	71824		C17624	169853	37064-30-5	Flavonoids	Procyanidins	HY-N2342	HPLC≥98%	level1
M0148	FT4379NR	M+FA-H	C30H52O26	62.85	63.92	-3.44	1F-Fructofuranosylnystose	89.0248, 101.0251, 113.0253, 179.0585, 305.2691, 383.1193, 545.1859, 827.2704	873.279	873.276	0.817	NEG	1.41684e+07	1.4434e+07	1.49299e+07	1.45108e+07	0.0232509	QNTKVQQLMHZOKP-NEJDVEAASA-N	OC[C@H]1O[C@H](O[C@]2(CO[C@]3(CO[C@]4(CO[C@]5(CO)O[C@H](CO)[C@@H](O)[C@@H]5O)O[C@H](CO)[C@@H](O)[C@@H]4O)O[C@H](CO)[C@@H](O)[C@@H]3O)O[C@H](CO)[C@@H](O)[C@@H]2O)[C@H](O)[C@@H](O)[C@@H]1O						59432-60-9	Carbohydrates and Glycosides	Carbohydrates	HY-N2577	HPLC≥98%	level1
M0149	FT4517NR	2M-H	C27H32O15	63.57	59.42	-2.1	Neoeriocitrin	151.0029, 301.0722, 595.1683	1191.35	1191.34	5.16	NEG	3.38721e+07	3.62679e+07	3.31872e+07	3.44424e+07	0.055188	OBKKEZLIABHSGY-BEDUMGIKSA-N	C[C@@H]1O[C@@H](O[C@H]2[C@H](Oc3cc(O)c4c(c3)OC(c3ccc(O)c(O)c3)CC4=O)O[C@H](CO)[C@@H](O)[C@@H]2O)[C@H](O)[C@H](O)[C@H]1O						13241-32-2	Flavonoids	Flavanones	HY-N4119	HPLC≥98%	level1
M0150	FT0029NR	M-H	C4H4O4	55.76	68.65	8.7	Fumaric acid	71.0088, 71.0137, 97.9316, 99.9263, 114.9348, 115.0029, 115.9214	115.002	115.003	1.264	NEG	6.86348e+07	6.23198e+07	6.52686e+07	6.54077e+07	0.104804	VZCYOOQTPOCHFL-OWOJBTEDSA-N	OC(=O)\C=C\C(O)=O	HMDB0000134	3242		C00122	444972		Carboxylic acid and derivatives		HY-W015883	HPLC≥98%	level1
M0151	FT0037PR	M+H	C4H5N3O	65.96	80.72	-4.46	Cytosine	69.0456, 70.0660, 95.0248, 112.0512	112.052	112.051	0.938	POS	1.2707e+08	1.31618e+08	1.33272e+08	1.30654e+08	0.209349	OPTASPLRGRRNAP-UHFFFAOYSA-N	NC1=CC=NC(=O)N1	HMDB0000630	283		C00380	597		Organoheterocyclic compounds		HY-I0626	HPLC≥98%	level1
M0152	FT0045NR	M-H	C7H6O2	60.25	69.68	7.44	p-Hydroxybenzaldehyde	121.0195, 121.0303, 122.0252	121.028	121.029	4.381	NEG	6.97648e+07	5.8322e+07	1.23794e+08	8.39604e+07	0.134532	RGHHSNMVTDWUBI-UHFFFAOYSA-N	OC1=CC=C(C=O)C=C1	HMDB0011718	62451		C00633	126		Phenols	Monophenols	HY-Y0313	HPLC≥98%	level1
M0153	FT0053PR	M+H	C5H9NO2	72.28	94.23	-3.45	L-Proline	70.0660, 116.0712	116.071	116.071	0.906	POS	1.00916e+09	1.01962e+09	9.79234e+08	1.00267e+09	1.6066	ONIBWKKTOPOVIA-BYPYZUCNSA-N	OC(=O)[C@@H]1CCCN1	HMDB0000162	29		C00148	145742		Amino Acids, Peptides and derivatives	Amino Acids	HY-Y0252	HPLC≥98%	level1
M0154	FT0062NR	M-H2O-H	C5H8O5	63.7	63.53	3.1	3-Hydroxyglutaric acid	55.0184, 85.0234, 85.0297, 129.0202	129.018	129.018	1.017	NEG	1.2019e+08	1.28643e+08	1.17115e+08	1.21983e+08	0.195456	ZQHYXNSQOIDNTL-UHFFFAOYSA-N	OC(CC(O)=O)CC(O)=O	HMDB0000428	5417			181976		Organic acids and derivatives		HY-113411	HPLC≥98%	level1
M0155	FT0071NR	M-H	C6H12O3	61.87	78.32	6.87	2-hydroxy-3-methyl-pentanoic acid	57.0339, 71.0134, 73.0291, 85.0297, 85.0597, 85.0660, 87.0451, 113.0253, 131.0356, 131.0705	131.07	131.07	4.745	NEG	2.00534e+07	1.95148e+07	1.96173e+07	1.97285e+07	0.0316115	RILPIWOPNGRASR-RFZPGFLSSA-N	C(=O)(O)[C@H](O)[C@H](C)CC	HMDB0000317	45843	LMFA01050380		10796774		Fatty Acyls	Fatty acid and derivatives	S70288	HPLC≥98%	level1
M0156	FT0078NR	M-H	C4H6O5	68.82	86.13	6.77	Malic acid	71.0091, 71.0140, 72.9933, 89.0249, 114.9946, 115.0048, 133.0158	133.012	133.013	0.932	NEG	2.27541e+09	2.39785e+09	2.41229e+09	2.36185e+09	3.78444	BJEPYKJPYRNKOW-REOHCLBHSA-N	O[C@@H](CC(O)=O)C(O)=O	HMDB0000156	45931		C00149	222656		Organic acids and derivatives		HY-Y1069	HPLC≥98%	level1
M0157	FT0088PR	M+H	C6H6N2O	72.92	90.91	-3.25	Nicotinamide	80.0503, 96.0451, 123.0558, 124.0398	123.056	123.056	1.144	POS	1.14722e+08	1.2612e+08	1.21e+08	1.20614e+08	0.193263	DFPAKSUCGFBDDF-UHFFFAOYSA-N	NC(=O)C1=CC=CN=C1	HMDB0001406	1497		C00153	936		Pyridines and derivatives		HY-B0150	HPLC≥98%	level1
M0158	FT0089PR	M+H	C6H5NO2	72.87	84.48	-3.22	Niacin	80.0503, 96.0452, 124.0399	124.04	124.04	1.107	POS	2.67492e+08	2.46757e+08	2.56684e+08	2.56978e+08	0.411762	PVNIIMVLHYAWGP-UHFFFAOYSA-N	OC(=O)C1=CN=CC=C1	HMDB0001488	240		C00253	938		Pyridines and derivatives		HY-B0143	HPLC≥98%	level1
M0159	FT0102NR	M-H	C7H6O3	60.81	65.54	6.57	Salicylic acid	93.0277, 93.0349, 137.0236	137.023	137.024	5.755	NEG	1.45125e+08	1.36919e+08	1.38451e+08	1.40165e+08	0.22459	YGSDEFSMJLZEOE-UHFFFAOYSA-N	OC(=O)C1=C(O)C=CC=C1	HMDB0001895	616		C00805	338				HY-B0167	HPLC≥98%	level1
M0160	FT0125NR	M-H	C5H9NO4	65.35	86.72	5.48	L-Glutamic acid	102.0565, 128.0345, 146.0452	146.044	146.045	0.826	NEG	2.54986e+07	2.56843e+07	2.50558e+07	2.54129e+07	0.0407197	WHUUTDBJXJRKMK-VKHMYHEASA-N	N[C@@H](CCC(O)=O)C(O)=O	HMDB0000148	19		C00025	33032		Amino Acids, Peptides and derivatives	Amino Acids	HY-14608	HPLC≥98%	level1
M0161	FT0127PR	M+H	C5H7NO3	72.68	84.01	-2.31	Pyroglutamic acid	84.0452, 130.0505	130.05	130.05	1.176	POS	1.97607e+09	2.03099e+09	2.20073e+09	2.06926e+09	3.31563	ODHCTXKNWHHXJC-VKHMYHEASA-N	OC(=O)[C@@H]1CCC(=O)N1	HMDB0000267	3251		C01879	7405		Amino Acids, Peptides and derivatives	Amino Acids	HY-76082	HPLC≥98%	level1
M0162	FT0130PR	M+H	C6H11NO2	68.81	63.58	-2.31	L-Pipecolic acid	70.0660, 84.0452, 84.0816, 130.0868	130.087	130.087	0.975	POS	2.99737e+08	3.17333e+08	2.9569e+08	3.04253e+08	0.487513	HXEACLLIILLPRG-YFKPBYRVSA-N	OC(=O)[C@@H]1CCCCN1	HMDB0000716	63100		C00408	439227		Amino Acids, Peptides and derivatives	Amino Acids	HY-W012734	HPLC≥98%	level1
M0163	FT0146NR	M-H	C5H10O5	63.67	75.78	4.7	D-Xylose	59.0098, 59.0136, 71.0138, 72.9931, 73.0295, 75.0088, 85.0297, 89.0247, 131.0364, 149.0449	149.044	149.045	0.881	NEG	67745342	6.25197e+07	6.00814e+07	6.34488e+07	0.101666	SRBFZHDQGSBBOR-IOVATXLUSA-N	O[C@@H]1COC(O)[C@H](O)[C@H]1O	HMDB0000098	314		C00181	135191		Carbohydrates and Glycosides	Carbohydrates	HY-N0537	HPLC≥98%	level1
M0164	FT0156PR	M+H	C6H13NO2	72.12	81.3	-2.27	L-Isoleucine	69.0709, 86.0973	132.102	132.102	1.432	POS	1.57579e+09	1.60912e+09	1.60546e+09	1.59679e+09	2.55858	AGPKZVBTJJNPAG-WHFBIAKZSA-N	C([C@@H](N)[C@@H](C)CC)(=O)O	HMDB0000172	23	LMFA01100047	C00407	6306		Amino Acids, Peptides and derivatives	Amino Acids	HY-N0771	HPLC≥98%	level1
M0165	FT0159NR	M-H	C7H6O4	68.95	90.68	4.57	Protocatechuic acid	109.0286, 153.0186	153.018	153.019	3.387	NEG	1.65127e+08	1.74225e+08	1.76183e+08	1.71845e+08	0.275351	YQUVCSBJEUQKSH-UHFFFAOYSA-N	OC(=O)C1=CC(O)=C(O)C=C1	HMDB0001856	3277		C00230	72				HY-N0294	HPLC≥98%	level1
M0166	FT0160NR	M-H	C7H6O4	68.73	83.98	4.57	Pyrocatechuic acid	109.0286, 135.0079, 153.0186	153.018	153.019	4.644	NEG	3.38085e+07	3.39031e+07	3.39908e+07	3.39008e+07	0.0543201	GLDQAMYCGOIJDV-UHFFFAOYSA-N	OC(=O)C1=C(O)C(O)=CC=C1	HMDB0000397	3276		C00196	19				HY-Y0202	HPLC≥98%	level1
M0167	FT0161NR	M-H	C4H11O4P	62.01	69.29	3.92	Diethyl phosphate	78.9534, 78.9591, 109.0302, 110.0239, 124.9907, 125.0001, 137.9952, 153.0203, 153.0338	153.031	153.032	1.616	NEG	5.49331e+06	5.87309e+06	5.80247e+06	5.72295e+06	0.00917003	UCQFCFPECQILOL-UHFFFAOYSA-N	CCOP(O)(=O)OCC	HMDB0012209			C06608	654		Organic acids and derivatives		HY-101417	HPLC≥98%	level1
M0168	FT0166PR	M+H	C4H8N2O3	59.98	60.39	-2.25	L-Asparagine	56.9657, 70.0658, 74.0245, 84.0157, 87.0560, 88.0401, 88.0764, 93.0210, 116.0349, 142.0353	133.061	133.061	0.958	POS	7.40225e+07	7.44513e+07	7.60934e+07	7.48557e+07	0.119943	DCXYFEDJOCDNAF-REOHCLBHSA-N	N[C@@H](CC(N)=O)C(O)=O	HMDB0000168	14		C00152	6267		Amino Acids, Peptides and derivatives	Amino Acids	HY-N0667	HPLC≥98%	level1
M0169	FT0179NR	M-H	C7H13NO3	66.26	79.37	4.43	Acetylvaline	114.0915, 116.0708, 158.0816	158.081	158.082	3.897	NEG	1.83674e+07	1.73967e+07	1.8316e+07	1.80267e+07	0.0288847	IHYJTAOFMMMOPX-LURJTMIESA-N	CC(C)[C@H](NC(C)=O)C(O)=O	HMDB0011757				66789		Amino Acids, Peptides and derivatives	Amino Acids	HY-W015466	HPLC≥98%	level1
M0170	FT0179PR	M+H-H2O	C8H8O3	65.54	63.66	1.48	(R)-mandelic Acid	72.0818, 79.0550, 89.0395, 107.0500, 107.0866, 117.0339, 135.0445, 136.0220, 136.0624	135.044	135.044	4.198	POS	2.64569e+07	1.44343e+07	1.46115e+07	1.85009e+07	0.0296444	IWYDHOAUDWTVEP-SSDOTTSWSA-N	O[C@@H](C(O)=O)C1=CC=CC=C1	HMDB0062635	5671		C01983	11914				msmls-lot-230-01	HPLC≥98%	level1
M0171	FT0180PR	M+H-H2O	C8H8O3	66.48	71.19	1.48	2',4'-Dihydroxyacetophenone	79.0550, 89.0395, 93.0708, 95.0501, 107.0498, 107.0862, 117.0345, 135.0445, 136.0221, 136.0626	135.044	135.044	5.405	POS	2.44626e+07	2.61783e+07	2.79605e+07	2.62005e+07	0.0419817	SULYEHHGGXARJS-UHFFFAOYSA-N	CC(=O)C1=C(O)C=C(O)C=C1	HMDB0029659	66018		C03663	6990				msmls-lot-230-01	HPLC≥98%	level1
M0172	FT0184PR	M+H	C5H5N5	74.05	94.03	-1.47	Adenine	136.0622	136.062	136.062	0.954	POS	6.53974e+08	6.99633e+08	6.60221e+08	6.71276e+08	1.0756	GFFGJBXGBJISGV-UHFFFAOYSA-N	NC1=C2NC=NC2=NC=N1	HMDB0000034	85		C00147	190		Imidazopyrimidines		HY-B0152	HPLC≥98%	level1
M0173	FT0190PR	M+H	C5H4N4O	74.26	86.73	-1.46	Hypoxanthine	110.0356, 137.0463	137.046	137.046	1.144	POS	9.23992e+07	9.60538e+07	9.61445e+07	9.48658e+07	0.152006	FDGQSTZJBFJUBT-UHFFFAOYSA-N	OC1=NC=NC2=C1NC=N2	HMDB0000157	83		C00262	790		Imidazopyrimidines		HY-N0091	HPLC≥98%	level1
M0174	FT0208PR	M+H	C7H6O3	62.81	58.2	-2.16	3,4-Dihydroxybenzaldehyde	65.0395, 72.0816, 93.0345, 103.0549, 111.0448, 112.1130, 131.0497, 139.0394	139.04	139.039	4.153	POS	2.27672e+07	2.2196e+07	2.33358e+07	2.27663e+07	0.0364791	IBGBGRVKPALMCQ-UHFFFAOYSA-N	OC1=CC=C(C=O)C=C1O	HMDB0059965	63101		C16700	8768		Phenols	Polyphenols	HY-N0295	HPLC≥98%	level1
M0175	FT0216NR	M-H	C8H6O4	72.11	92.24	3.64	Phthalic acid	121.0286, 165.0188	165.018	165.019	4.365	NEG	1.65544e+08	1.58419e+08	1.7224e+08	1.65401e+08	0.265026	XNGIFLGASWRNHJ-UHFFFAOYSA-N	OC(=O)C1=CC=CC=C1C(O)=O	HMDB0002107	268522		C01606	1017				HY-I0508	HPLC≥98%	level1
M0176	FT0217PR	M+H	C6H5NO3	69.77	65.77	-1.43	3-Hydroxypicolinic acid	81.0343, 112.0399, 140.0345, 140.0711, 141.0547	140.035	140.034	1.187	POS	6.14909e+07	5.57341e+07	6.25413e+07	5.99221e+07	0.0960147	BRARRAHGNDUELT-UHFFFAOYSA-N	OC(=O)C1=C(O)C=CC=N1	HMDB0013188	64950		C18620	13401		Pyridines and derivatives		HY-Y0030	HPLC≥98%	level1
M0177	FT0218PR	M+H	C6H5NO3	62.18	57.74	-2.14	6-Hydroxynicotinic acid	112.0765, 140.0346, 140.0700, 141.0185	140.035	140.035	1.627	POS	1.04522e+07	9.84166e+06	9.47777e+06	9.92388e+06	0.0159013	BLHCMGRVFXRYRN-UHFFFAOYSA-N	OC(=O)C1=CN=C(O)C=C1	HMDB0002658	3264		C01020	72924		Pyridines and derivatives		HY-W001996	HPLC≥98%	level1
M0178	FT0219NR	M-H	C9H10O3	66.49	79.01	3.64	D-(+)-3-Phenyllactic acid	72.9921, 119.0494, 121.0286, 121.0650, 147.0444, 165.0191, 165.0551	165.054	165.055	5.063	NEG	9.00893e+06	9.76782e+06	1.06385e+07	9.80507e+06	0.0157109	VOXXWSYKYCBWHO-MRVPVSSYSA-N	O[C@H](CC1=CC=CC=C1)C(O)=O	HMDB0000748	5745		C05607	643327		Phenylpropanoids	Phenylpropionates	HY-30220	HPLC≥98%	level1
M0179	FT0247NR	M-H	C8H15NO3	65.68	75.15	2.91	N-Acetyl-L-leucine	111.0079, 128.1072, 130.0865, 172.0974, 173.0451	172.097	172.097	4.679	NEG	1.72805e+07	1.81383e+07	1.73146e+07	1.75778e+07	0.0281653	WXNXCEHXYPACJF-ZETCQYMHSA-N	CC(C)C[C@H](NC(C)=O)C(O)=O	HMDB0011756	43866		C02710	70912		Amino Acids, Peptides and derivatives	Amino Acids	HY-59291	HPLC≥98%	level1
M0180	FT0248NR	M-H	C6H6O6	71.3	99.01	3.47	(Z)-Aconitic acid	85.0285, 111.0079, 129.0185	173.008	173.009	1.198	NEG	4.77818e+08	5.07598e+08	1.39921e+09	7.94876e+08	1.27365	GTZCVFVGUGFEME-IWQZZHSRSA-N	OC(=O)C\C(=C\C(O)=O)C(O)=O	HMDB0000072	3300		C00417	643757		Carboxylic acid and derivatives		HY-W016814	HPLC≥98%	level1
M0181	FT0261NR	M+Cl	C2H5O5P	67.17	80.06	7.43	Phosphonoacetic acid	118.9653, 146.9604, 174.9556	174.954	174.956	0.737	NEG	9.88336e+07	1.0012e+08	1.06394e+08	1.01782e+08	0.163089	XUYJLQHKOGNDPB-UHFFFAOYSA-N	OC(=O)CP(O)(O)=O	HMDB0004110	63576		C05682	546		Organic acids and derivatives		msmls-lot-230-01	HPLC≥98%	level1
M0182	FT0271PR	M+H	C5H10N2O3	61.6	58.71	-1.36	L-Glutamine	56.9656, 69.0343, 84.0158, 84.0452, 84.0815, 85.0292, 102.0556, 130.0505, 131.0020, 149.0127	147.077	147.077	0.934	POS	8.44558e+07	9.3669e+07	8.5954e+07	8.80263e+07	0.141047	ZDXPYRJPNDTMRX-VKHMYHEASA-N	N[C@@H](CCC(N)=O)C(O)=O	HMDB0000641	18		C00064	5961		Amino Acids, Peptides and derivatives	Amino Acids	HY-N0390	HPLC≥98%	level1
M0183	FT0296PR	M+H	C5H11NO2S	69.44	81.77	-1.33	L-Methionine	56.0503, 61.0114, 87.0270, 102.0556, 104.0534, 132.0811, 133.0321, 150.0575, 150.0781, 150.0918	150.059	150.059	1.139	POS	5.70674e+07	5.62468e+07	5.8449e+07	5.72544e+07	0.0917402	FFEARJCKVFRZRR-BYPYZUCNSA-N	CSCC[C@H](N)C(O)=O	HMDB0000696	26		C00073	6137		Amino Acids, Peptides and derivatives	Amino Acids	HY-N0326	HPLC≥98%	level1
M0184	FT0306NR	M-H	C6H14O6	73.96	97.31	3.31	D-Sorbitol	59.0127, 71.0128, 73.0284, 85.0285, 89.0234, 101.0234, 113.0236, 119.0341, 163.0607, 181.0713	181.071	181.071	0.826	NEG	2.06525e+09	1.97178e+09	2.13032e+09	2.05578e+09	3.29403	FBPFZTCFMRRESA-JGWLITMVSA-N	OC[C@H](O)[C@@H](O)[C@H](O)[C@H](O)CO	HMDB0000247	143		C00794	5780		Carbohydrates and Glycosides	Carbohydrates	msmls-lot-230-01	HPLC≥98%	level1
M0185	FT0315PR	M+H	C5H4N4O2	65.78	66.71	-1.31	Xanthine	107.0610, 110.0355, 111.0449, 125.0603, 128.0459, 153.0414, 153.0550, 154.0252, 154.0499, 154.0980	153.041	153.041	1.179	POS	1.65061e+07	1.57851e+07	1.80257e+07	1.67723e+07	0.0268747	LRFVTYWOQMYALW-UHFFFAOYSA-N	O=C1NC2=C(NC=N2)C(=O)N1	HMDB0000292	82		C00385	1188		Imidazopyrimidines		HY-W017389	HPLC≥98%	level1
M0186	FT0318PR	M+H	C8H8O3	73.27	91.07	-1.96	Vanillin	65.0394, 93.0343, 110.0370, 111.0447, 125.0603, 153.0188, 153.0550	153.055	153.055	5.053	POS	6.49948e+07	6.62761e+07	5.92193e+07	6.34968e+07	0.101742	MWOOGOJBHIARFG-UHFFFAOYSA-N	COC1=CC(C=O)=CC=C1O	HMDB0012308	62927		C00755	1183		Phenols	Monophenols	msmls-lot-230-01	HPLC≥98%	level1
M0187	FT0337NR	M-H2O-H	C7H10O7	62.08	63.19	-1.07	2-Methylcitric acid	99.0442, 102.0550, 115.0392, 125.0235, 125.0963, 128.0344, 143.0342, 187.0244, 187.0961, 188.0556	187.025	187.024	1.333	NEG	1.68528e+07	2.92554e+07	2.91851e+07	2.50978e+07	0.0402148	YNOXCRMFGMSKIJ-UHFFFAOYSA-N	CC(C(O)=O)C(O)(CC(O)=O)C(O)=O	HMDB0000379	5368			515		Carboxylic acid and derivatives		HY-113371	HPLC≥98%	level1
M0188	FT0337PR	M+K	C5H11NO2	73.4	79.14	-1.28	5-Aminovaleric acid	74.0973, 130.0634, 156.0425	156.042	156.042	0.823	POS	4.10702e+08	4.16364e+08	3.86852e+08	4.04639e+08	0.648364	JJMDCOVWQOJGCB-UHFFFAOYSA-N	C(C(=O)O)CCCN	HMDB0003355	6902	LMFA01100040	C00431	138		Amino Acids, Peptides and derivatives	Amino Acids	HY-W015878	HPLC≥98%	level1
M0189	FT0338NR	M-H	C9H16O4	75.35	99.7	2.67	Azelaic acid	125.0963, 187.0973	187.097	187.097	5.463	NEG	2.60286e+08	2.38569e+08	2.6422e+08	2.54359e+08	0.407565	BDJRBEYXGGNYIS-UHFFFAOYSA-N	C(CCCCCCCC(=O)O)(=O)O	HMDB0000784	5750	LMFA01170054	C08261	2266		Fatty Acyls	Fatty acid and derivatives	HY-B0704	HPLC≥98%	level1
M0190	FT0345NR	M-H	C7H11NO5	74.13	84.04	1.06	N-Acetyl-L-glutamic acid	58.0287, 59.0127, 100.0758, 102.0551, 126.0552, 128.0345, 144.0658, 146.0451, 170.0453, 188.0561	188.056	188.056	1.254	NEG	3.89617e+07	5.66718e+07	3.54177e+07	4.36837e+07	0.0699955	RFMMMVDNIPUKGG-YFKPBYRVSA-N	CC(=O)N[C@@H](CCC(O)=O)C(O)=O	HMDB0001138	3325		C00624	70914		Amino Acids, Peptides and derivatives	Amino Acids	S20284-25g	HPLC≥98%	level1
M0191	FT0384NR	M-H	C10H10O4	76.95	97.93	1.55	(E)-Ferulic acid	134.0365, 137.0236, 149.0601, 178.0267, 193.0504	193.05	193.05	5.12	NEG	8.47377e+07	1.01958e+08	7.84811e+07	8.83922e+07	0.141633	KSEBMYQBYZTDHS-HWKANZROSA-N	COC1=C(O)C=CC(\C=C\C(O)=O)=C1	HMDB0000954	4156		C01494	445858		Phenylpropanoids		msmls-lot-230-01	HPLC≥98%	level1
M0192	FT0402NR	M-H	C6H12O7	74.61	93.54	2.05	Gluconic Acid	59.0127, 75.0077, 87.0078, 89.0236, 99.0079, 129.0186, 159.0293, 177.0401, 195.0509	195.05	195.051	0.845	NEG	5.02732e+08	3.76862e+08	5.10483e+08	4.63359e+08	0.742452	RGHNJXZEOKUKBD-SQOUGZDYSA-N	OC[C@@H](O)[C@@H](O)[C@H](O)[C@@H](O)C(O)=O	HMDB0000625	345		C00257	10690		Carbohydrates and Glycosides	Carbohydrates	HY-Y0569	HPLC≥98%	level1
M0193	FT0406PR	M+H	C9H11NO2	73.82	94.84	-1.81	L-Phenylalanine	120.0814	166.087	166.087	2.36	POS	1.4148e+09	1.39683e+09	1.51226e+09	1.4413e+09	2.30943	COLNVLDHVKWLRT-QMMMGPOBSA-N	N[C@@H](CC1=CC=CC=C1)C(O)=O	HMDB0000159	28		C00079	6140		Amino Acids, Peptides and derivatives	Amino Acids	HY-N0215	HPLC≥98%	level1
M0194	FT0419NR	M-H	C9H10O5	63.97	60.95	1.01	Vanillylmandelic acid	85.0299, 125.0255, 137.0129, 137.0260, 151.0054, 151.0610, 153.0214, 153.0944, 197.0255, 197.0488	197.045	197.045	2.133	NEG	7.80884e+06	8.28744e+06	8.15021e+06	8.08216e+06	0.0129503	CGQCWMIAEPEHNQ-QMMMGPOBSA-N	COC1=C(O)C=CC(=C1)[C@H](O)C(O)=O	HMDB0000291	697		C05584	736172		Phenols		HY-113121	HPLC≥98%	level1
M0195	FT0420NR	M-H	C9H10O5	72.11	86.64	1.52	3-(3,4-Dihydroxyphenyl)lactic acid	72.9921, 123.0443, 135.0444, 179.0346, 197.0454	197.045	197.045	2.889	NEG	1.0733e+09	1.03736e+09	1.07652e+09	1.06239e+09	1.7023	PAFLSMZLRSPALU-UHFFFAOYSA-N	OC(CC1=CC(O)=C(O)C=C1)C(O)=O	HMDB0003503	6942		C01207	439435		Phenylpropanoids		HY-N0106	HPLC≥98%	level1
M0196	FT0447PR	M+H	C8H11NO3	72.51	82.34	-1.18	Pyridoxine	134.0605, 152.0710, 170.0815	170.082	170.081	1.158	POS	3.48415e+07	3.94426e+07	4.02366e+07	3.81736e+07	0.0611665	LXNHXLLTXMVWPM-UHFFFAOYSA-N	CC1=C(O)C(CO)=C(CO)C=N1	HMDB0000239			C00314	1054		Pyridines and derivatives		HY-N0682	HPLC≥98%	level1
M0197	FT0454NR	M-H	C10H18O4	76.14	95.19	0.99	Sebacic Acid	139.1121, 183.1023, 201.1130	201.113	201.113	6.14	NEG	4.88517e+07	5.11923e+07	4.96182e+07	4.98874e+07	0.0799358	CXMXRPHRNRROMY-UHFFFAOYSA-N	C(CCCCCCCCC(=O)O)(=O)O	HMDB0000792	4240	LMFA01170006	C08277	5192		Fatty Acyls	Fatty acid and derivatives	HY-W014787	HPLC≥98%	level1
M0198	FT0465NR	M-H	C11H12N2O2	74.86	84.16	0.98	L-Tryptophan	72.0090, 74.0247, 116.0514, 142.0677, 159.0923, 185.0450, 203.0189, 203.0614, 203.0823	203.082	203.082	3.817	NEG	1.63919e+07	1.72197e+07	1.59964e+07	1.6536e+07	0.0264961	QIVBCDIJIAJPQS-VIFPVBQESA-N	N[C@@H](CC1=CNC2=C1C=CC=C2)C(O)=O	HMDB0000929	33		C00078	6305		Indoles and derivatives		HY-N0623	HPLC≥98%	level1
M0199	FT0482PR	M+H	C6H14N4O2	75.78	94.8	-1.14	L-Arginine	60.0564, 70.0659, 72.0816, 112.0875, 116.0712, 130.0978, 158.0928, 175.1193	175.119	175.119	0.892	POS	1.30873e+09	1.24148e+09	1.40855e+09	1.31959e+09	2.11441	ODKSFYDXXFIFQN-BYPYZUCNSA-N	N[C@@H](CCCNC(N)=N)C(O)=O	HMDB0000517	13		C00062	6322		Amino Acids, Peptides and derivatives	Amino Acids	HY-N0455	HPLC≥98%	level1
M0200	FT0519PR	M+H	C6H13NO5	68.3	78.5	-1.11	D-Glucosamine	60.0452, 69.0343, 72.0452, 84.0452, 85.0292, 97.0291, 127.0395, 144.0660, 145.0499, 162.0766	180.087	180.087	0.91	POS	6.58396e+07	7.76422e+07	8.62374e+07	7.65731e+07	0.122695	MSWZFWKMSRAUBD-IVMDWMLBSA-N	N[C@H]1C(O)O[C@H](CO)[C@@H](O)[C@@H]1O	HMDB0001514	63216		C00329	439213		Carbohydrates and Glycosides	Carbohydrates	HY-B1125	HPLC≥98%	level1
M0201	FT0529PR	M+H	C9H8O4	63.43	64	-1.66	Caffeic acid	131.0498, 135.0447, 145.0290, 163.0396, 181.0501	181.05	181.05	4.179	POS	2.04372e+07	1.68755e+07	1.66573e+07	1.799e+07	0.0288259	QAIPRVGONGVQAS-DUXPYHPUSA-N	OC(=O)\C=C\C1=CC(O)=C(O)C=C1	HMDB0001964	3316		C01481	689043		Phenylpropanoids		HY-N0172	HPLC≥98%	level1
M0202	FT0541PR	M+H	C9H11NO3	69.13	92.74	-1.65	L-Tyrosine	119.0497, 123.0446, 136.0761, 147.0445, 165.0551, 182.0815	182.082	182.081	1.259	POS	6.04012e+08	6.12383e+08	6.19666e+08	6.1202e+08	0.980655	OUYCCCASQSFEME-QMMMGPOBSA-N	N[C@@H](CC1=CC=C(O)C=C1)C(O)=O	HMDB0000158	34		C00082	6057		Amino Acids, Peptides and derivatives	Amino Acids	HY-N0473	HPLC≥98%	level1
M0203	FT0548NR	M+Cl	C6H12O6	68.85	81.55	0	alpha-D-glucose	59.0137, 71.0139, 89.0181, 89.0249, 101.0250, 113.0254, 119.0360, 131.0475, 179.0558, 215.0331	215.033	215.033	0.817	NEG	3.55337e+08	3.27107e+08	3.7445e+08	3.52298e+08	0.564496	WQZGKKKJIJFFOK-DVKNGEFBSA-N	OC[C@H]1O[C@H](O)[C@H](O)[C@@H](O)[C@@H]1O	HMDB0003345	133		C00267	79025		Flavonoids	Flavones	msmls-lot-230-01	HPLC≥98%	level1
M0204	FT0553NR	M-H	C11H20O4	77.16	97.25	0.46	Undecanedioic acid	153.1278, 197.1181, 215.1288	215.129	215.129	6.924	NEG	4.51117e+07	4.27969e+07	4.04534e+07	4.27873e+07	0.0685592	LWBHHRRTOZQPDM-UHFFFAOYSA-N	C(CCCCCCCCCC(=O)O)(=O)O	HMDB0000888	5846	LMFA01170007		15816		Fatty Acyls	Fatty acid and derivatives	HY-W014125	HPLC≥98%	level1
M0205	FT0600PR	M+H	C8H16N2O3	66.78	73.94	-1.59	Glycyl-Isoleucine	69.0345, 86.0972, 132.1024, 143.1184, 189.1254	189.124	189.124	3.038	POS	1.81656e+07	1.76706e+07	2.4238e+07	2.00247e+07	0.0320861	KGVHCTWYMPWEGN-UHFFFAOYSA-N	CCC(C)C(N=C(O)CN)C(O)=O	HMDB0028844				259613		Amino Acids, Peptides and derivatives	Peptides			level1
M0206	FT0605PR	M+H	C9H20N2O2	66.41	74.65	-1.59	N6,N6,N6-Trimethyl-L-lysine	60.0816, 70.0660, 74.0721, 84.0816, 116.0712, 129.0037, 130.0867, 147.0142, 189.1355, 189.1603	189.16	189.16	0.768	POS	1.37443e+07	1.82802e+07	1.61128e+07	1.60457e+07	0.0257105	MXNRLFUSFKVQSK-QMMMGPOBSA-N	C[N+](C)(C)CCCC[C@H](N)C([O-])=O	HMDB0001325	6161		C03793	440120		Amino Acids, Peptides and derivatives	Amino Acids	msmls-lot-230-01	HPLC≥98%	level1
M0207	FT0661NR	M-H	C12H20O4	74.37	89.82	0	Traumatic acid	165.1280, 181.0715, 183.1387, 227.1290	227.129	227.129	7.334	NEG	2.69032e+07	2.9811e+07	2.74942e+07	2.80694e+07	0.0449764	MAZWDMBCPDUFDJ-VQHVLOKHSA-N	C(CC(=O)O)CCCCCC/C=C/C(=O)O	HMDB0000933	5882	LMFA01170002	C16308	5283028		Fatty Acyls	Fatty acid and derivatives	HY-119358	HPLC≥98%	level1
M0208	FT0677NR	M-H	C12H22O4	73.05	78.31	-0.44	Dodecanedioic acid	167.1436, 211.1338, 229.1446	229.145	229.145	7.801	NEG	6.78791e+06	6.97451e+06	6.46347e+06	6.74196e+06	0.0108028	TVIDDXQYHWJXFK-UHFFFAOYSA-N	C(CCCCCCCCCCC(=O)O)(=O)O	HMDB0000623	5596	LMFA01170009	C02678	12736		Fatty Acyls	Fatty acid and derivatives	HY-W012241	HPLC≥98%	level1
M0209	FT0766PR	M+Na	C6H14O6	68.21	61.82	-0.98	D-Mannitol	205.0689	205.069	205.069	0.854	POS	4.69513e+08	4.05047e+08	4.67695e+08	4.47418e+08	0.71691	FBPFZTCFMRRESA-KVTDHHQDSA-N	OC[C@@H](O)[C@@H](O)[C@H](O)[C@H](O)CO	HMDB0000765	142		C00392	6251		Carbohydrates and Glycosides	Carbohydrates	HY-N0378	HPLC≥98%	level1
M0210	FT0768PR	M+H-H2O	C11H14N2O3	77.29	95.83	0.98	Glycyl-Phenylalanine	144.0813, 146.0606, 159.0922, 188.0713	205.097	205.098	3.813	POS	8.14734e+08	7.29941e+08	7.96773e+08	7.80483e+08	1.25059	JBCLFWXMTIKCCB-UHFFFAOYSA-N	NCC(O)=NC(CC1=CC=CC=C1)C(O)=O	HMDB0028848				97415		Amino Acids, Peptides and derivatives	Peptides	S46050		level1
M0211	FT0786NR	M-H	C9H12N2O6	74.48	92.93	-0.41	Uridine	82.0287, 110.0238, 111.0192, 128.0345, 140.0344, 152.0345, 153.0297, 200.0562, 243.0212, 243.0625	243.062	243.062	1.228	NEG	3.51357e+07	3.68096e+07	3.39874e+07	3.53109e+07	0.0565795	DRTQHJPVMGBUCF-XVFCMESISA-N	OC[C@H]1O[C@H]([C@H](O)[C@@H]1O)N1C=CC(=O)NC1=O	HMDB0000296	90		C00299	6029		Nucleotides and derivatives	Pyrimidine nucleosides	HY-B1449	HPLC≥98%	level1
M0212	FT0891PR	M+H	C10H20N2O3	69.47	61.45	-1.38	Valylvaline	72.0816, 111.0447, 155.0707, 173.0814, 217.0694, 217.1066, 217.1551	217.155	217.155	2.011	POS	1.96634e+07	2.27666e+07	2.06921e+07	2.10407e+07	0.033714	KRNYOVHEKOBTEF-YUMQZZPRSA-N	CC(C)[C@H](N)C(=O)N[C@@H](C(C)C)C(O)=O	HMDB0029140	23988			107475		Amino Acids, Peptides and derivatives	Peptides	332P1640		level1
M0213	FT0917PR	M+H	C9H18N2O4	64.16	80.51	-1.37	Ser-Leu	60.0453, 86.0972, 132.1024, 173.1290, 201.1236, 203.1436, 209.1046, 219.1360, 219.1746	219.135	219.134	2.678	POS	2.94661e+07	1.93703e+07	1.84712e+07	2.24359e+07	0.0359496	NFDYGNFETJVMSE-UHFFFAOYSA-N	CC(C)CC(NC(=O)C(N)CO)C(O)=O	HMDB0258242						Amino Acids, Peptides and derivatives	Peptides			level1
M0214	FT0923PR	M+H	C9H17NO5	72.66	94.29	-1.36	D-Pantothenic acid	72.0453, 90.0558, 103.0761, 116.0349, 124.0763, 184.0975, 202.1081, 205.1593, 220.1186, 220.1806	220.119	220.118	2.991	POS	4.00929e+07	4.14486e+07	3.92204e+07	4.0254e+07	0.0644999	GHOKWGTUZJEAQD-ZETCQYMHSA-N	CC(C)(CO)[C@@H](O)C(=O)NCCC(O)=O	HMDB0000210	241		C00864	6613		Amino Acids, Peptides and derivatives	Peptides	HY-N0681	HPLC≥98%	level1
M0215	FT0963PR	M+H	C11H14N2O3	63.43	51.05	-1.34	Phenylalanyl-Glycine	120.0814, 223.0610, 223.1117, 225.0435	223.108	223.108	3.135	POS	6.56194e+06	6.59985e+06	6.41831e+06	6.5267e+06	0.0104579	GLUBLISJVJFHQS-UHFFFAOYSA-N	NC(CC1=CC=CC=C1)C(O)=NCC(O)=O	HMDB0304788	85897			98207		Amino Acids, Peptides and derivatives	Peptides			level1
M0216	FT0999NR	M-H	C16H32O3	65.39	66.32	-1.84	2S-hydroxypalmitic acid	212.9387, 225.2226, 271.2285	271.229	271.228	12.364	NEG	2.03291e+06	1.96146e+06	1.90446e+06	1.96628e+06	0.00315062	JGHSBPIZNUXPLA-HNNXBMFYSA-N	C(CCCCCCCCCCCCC)[C@H](O)C(=O)O	HMDB0031057		LMFA01050422		12575964		Fatty Acyls	Fatty acid and derivatives	famls-lot-205-47	HPLC≥98%	level1
M0217	FT1051PR	M+H	C11H22N2O3	67.83	73.65	-1.73	Isoleucyl-Valine	72.0816, 132.1024, 231.1710	231.171	231.171	3.776	POS	7.76655e+07	8.0592e+07	7.47337e+07	7.76637e+07	0.124443	BCXBIONYYJCSDF-UHFFFAOYSA-N	CCC(C)C(N)C(=O)NC(C(C)C)C(O)=O	HMDB0028920				435949		Amino Acids, Peptides and derivatives	Peptides	332P814		level1
M0218	FT1073PR	M+H	C10H20N2O4	75.38	97.5	-0.86	Threonylleucine	56.0503, 74.0609, 86.0972, 132.1024, 187.1448, 215.1400, 233.1501	233.15	233.15	3.088	POS	2.56236e+07	1.73014e+07	1.76831e+07	2.02027e+07	0.0323713	BQBCIBCLXBKYHW-CSMHCCOUSA-N	CC(C)C[C@H](NC(=O)[C@@H](N)[C@@H](C)O)C(O)=O	HMDB0029065	24000			7021827		Amino Acids, Peptides and derivatives	Peptides			level1
M0219	FT1093NR	M-H	C10H13N5O5	74.04	97.01	-1.42	Guanosine	133.0147, 150.0414, 282.0850	282.085	282.085	1.414	NEG	6.36154e+07	6.83245e+07	6.89245e+07	6.69548e+07	0.107283	NYHBQMYGNKIUIF-UUOKFMHZSA-N	NC1=NC2=C(N=CN2[C@@H]2O[C@H](CO)[C@@H](O)[C@H]2O)C(=O)N1	HMDB0000133	87		C00387	6802		Nucleotides and derivatives	Purine nucleosides	HY-N0097	HPLC≥98%	level1
M0220	FT1099NR	M-H	C10H12N4O6	73.54	93.6	-1.77	Xanthosine	151.0255, 283.0690	283.069	283.069	1.773	NEG	1.3772e+07	1.45555e+07	1.41526e+07	1.41601e+07	0.022689	UBORTCNDUKBEOP-UUOKFMHZSA-N	OC[C@H]1O[C@H]([C@H](O)[C@@H]1O)N1C=NC2=C1N=C(O)N=C2O	HMDB0000299	3408		C01762	64959		Nucleotides and derivatives	Purine nucleosides	HY-W011527	HPLC≥98%	level1
M0221	FT1106PR	M+H	C12H16N2O3	69.08	76.95	-1.27	Alanylphenylalanine	120.0813, 146.0606, 166.0867, 191.1189, 237.1235	237.124	237.124	3.833	POS	1.0764e+07	1.06275e+07	1.08559e+07	1.07491e+07	0.0172236	OMNVYXHOSHNURL-WPRPVWTQSA-N	C[C@H](N)C(=O)N[C@@H](CC1=CC=CC=C1)C(O)=O	HMDB0028694				96814		Amino Acids, Peptides and derivatives	Peptides	S45729		level1
M0222	FT1151PR	M+H-H2O	C11H20N2O5	71.67	88.16	1.23	Glutamylleucine	84.0452, 86.0973, 132.1025, 141.0665, 197.1292, 225.1253, 243.1375	243.134	243.134	3.326	POS	5.98481e+06	6.38502e+06	6.16502e+06	6.17828e+06	0.00989962	YBAFDPFAUTYYRW-YUMQZZPRSA-N	CC(C)C[C@H](NC(=O)[C@@H](N)CCC(O)=O)C(O)=O	HMDB0028823	44684			9856500		Amino Acids, Peptides and derivatives	Peptides			level1
M0223	FT1193PR	M+H	C10H19N3O4	70.37	91.06	-1.22	Asparaginyl-Leucine	86.0971, 87.0561, 132.1025, 141.1027, 166.0867, 187.1081, 200.1399, 212.0922, 229.1189, 246.1710	246.145	246.145	2.742	POS	1.08177e+07	1.09022e+07	1.09584e+07	1.08928e+07	0.0174538	HXWUJJADFMXNKA-UHFFFAOYSA-N	CC(C)CC(NC(=O)C(N)CC(N)=O)C(O)=O	HMDB0028735	23810			18218182		Amino Acids, Peptides and derivatives	Peptides			level1
M0224	FT1275PR	M+H	C10H13N5O3	74.94	94.74	-1.19	2'-Deoxyadenosine	136.0622, 252.1096	252.11	252.109	1.414	POS	1.11485e+08	1.27698e+08	1.14064e+08	1.17749e+08	0.188672	OLXZPDWKRNYJJZ-RRKCRQDMSA-N	NC1=C2N=CN([C@H]3C[C@H](O)[C@@H](CO)O3)C2=NC=N1	HMDB0000101	3382		C00559	13730		Nucleotides and derivatives	Purine nucleosides	HY-W040329	HPLC≥98%	level1
M0225	FT1285PR	M+H	C12H16N2O4	70.02	84.12	-1.19	Serylphenylalanine	60.0453, 120.0814, 166.0868, 197.1177, 207.1133, 209.0433, 235.1092, 253.1191	253.119	253.119	3.649	POS	8.55261e+06	7.6246e+06	9.31446e+06	8.49722e+06	0.0136153	PPQRSMGDOHLTBE-UWVGGRQHSA-N	N[C@@H](CO)C(=O)N[C@@H](CC1=CC=CC=C1)C(O)=O	HMDB0029046	23895			7009597		Amino Acids, Peptides and derivatives	Peptides			level1
M0226	FT1322NR	M-H	C16H32O5	70.94	75.82	-1.65	Aleuretic Acid	303.2184	303.219	303.218	6.03	NEG	1.61919e+07	1.57999e+07	1.64577e+07	1.61498e+07	0.0258773	MEHUJCGAYMDLEL-LSDHHAIUSA-N	O=C(O)CCCCCCCC(O)C(O)CCCCCCO							Fatty Acyls	Fatty acid and derivatives	famls-lot-205-47	HPLC≥98%	level1
M0227	FT1363PR	M+H	C12H25N3O3	67.49	77.97	-1.15	Lysylleucine	84.0452, 84.0816, 86.0972, 129.1027, 130.0504, 147.0768, 147.1130, 243.1705, 260.1611, 260.1971	260.197	260.197	1.302	POS	3.41446e+07	3.68112e+07	3.53266e+07	3.54274e+07	0.0567663	ATIPDCIQTUXABX-UWVGGRQHSA-N	CC(C)C[C@H](NC(=O)[C@@H](N)CCCCN)C(O)=O	HMDB0028955	23967			7016103		Amino Acids, Peptides and derivatives	Peptides			level1
M0228	FT1374PR	M+H	C11H20N2O5	70.1	80.28	-1.15	Leucyl-Glutamate	86.0972, 148.0608, 261.1453	261.145	261.145	1.558	POS	3.84909e+07	3.44077e+07	2.22021e+07	3.17003e+07	0.0507941	NFNVDJGXRFEYTK-UHFFFAOYSA-N	CC(C)CC(N)C(=O)NC(CCC(O)=O)C(O)=O	HMDB0028928				5259589		Amino Acids, Peptides and derivatives	Peptides			level1
M0229	FT1375PR	M+H	C11H20N2O5	69.88	84.92	-1.15	gamma-Glutamylleucine	84.0453, 86.0973, 130.0505, 131.0497, 132.1025, 188.1076, 198.1131, 244.1188, 261.1470, 262.1921	261.145	261.145	3.882	POS	2.12788e+07	1.38517e+07	2.11783e+07	1.87696e+07	0.030075	MYFMARDICOWMQP-YUMQZZPRSA-N	CC(C)C[C@H](NC(=O)CC[C@H](N)C(O)=O)C(O)=O	HMDB0011171	23750			151023		Amino Acids, Peptides and derivatives	Peptides	130645		level1
M0230	FT1413PR	M+Na	C10H14N2O5	69.14	74.39	-1.13	Thymidine	149.0327, 265.0803	265.08	265.08	2.356	POS	2.35334e+07	2.09051e+07	2.46261e+07	2.30215e+07	0.0368879	IQFYYKKMVGJFEH-XLPZGREQSA-N	CC1=CN([C@H]2C[C@H](O)[C@@H](CO)O2)C(=O)NC1=O	HMDB0000273	3375		C00214	5789		Nucleotides and derivatives	Pyrimidine nucleosides	HY-N1150	HPLC≥98%	level1
M0231	FT1424NR	M+FA-H	C10H13N5O4	69.98	69.47	-1.92	Adenosine	134.0359, 134.0485, 192.0229, 266.0901	312.096	312.095	1.31	NEG	1.91888e+07	1.93799e+07	1.7972e+07	1.88469e+07	0.0301989	OIRDTQYFTABQOQ-KQYNXXCUSA-N	NC1=C2N=CN([C@@H]3O[C@H](CO)[C@@H](O)[C@H]3O)C2=NC=N1	HMDB0000050	86		C00212	60961		Nucleotides and derivatives	Purine nucleosides	HY-B0228	HPLC≥98%	level1
M0232	FT1451PR	M+H	C13H18N2O4	71.07	83.07	-0.75	Threonylphenylalanine	56.0504, 74.0609, 120.0815, 136.0625, 166.0869, 221.1293, 249.1246, 267.0425, 267.1280, 267.1344	267.134	267.134	3.857	POS	6.92516e+06	9.46353e+06	8.21236e+06	8.20035e+06	0.0131396	IQHUITKNHOKGFC-MIMYLULJSA-N	C[C@@H](O)[C@H](N)C(=O)N[C@@H](CC1=CC=CC=C1)C(O)=O	HMDB0029068	85961			7010579		Amino Acids, Peptides and derivatives	Peptides			level1
M0233	FT1452PR	M+H	C13H18N2O4	67.32	67.47	-1.5	Phenylalanylthreonine	120.0658, 120.0814, 136.0623, 177.0558, 249.1231, 267.0847, 267.1335	267.135	267.134	2.092	POS	4.30708e+06	4.578e+06	4.6772e+06	4.52076e+06	0.00724373	NYQBYASWHVRESG-MIMYLULJSA-N	C[C@@H](O)[C@H](NC(=O)[C@@H](N)CC1=CC=CC=C1)C(O)=O	HMDB0029005	23662			18218233		Amino Acids, Peptides and derivatives	Peptides			level1
M0234	FT1522NR	M-H	C10H15N2O8P	68.69	83.06	-0.31	Thymidine-5'-phosphate	78.9535, 78.9592, 96.9703, 125.0369, 164.8951, 176.9955, 195.0062, 321.0487	321.05	321.049	1.231	NEG	1.50117e+07	7.83472e+06	3.40653e+06	8.75099e+06	0.0140219	GYOZYWVXFNDGLU-XLPZGREQSA-N	CC1=CN([C@H]2C[C@H](O)[C@@H](COP(O)(O)=O)O2)C(=O)NC1=O	HMDB0001227	3451		C00364	9700		Nucleotides and derivatives	Pyrimidine nucleotides	648590-1MG	HPLC≥98%	level1
M0235	FT1597PR	M+H	C15H22N2O3	64.95	57.56	-1.43	Leucylphenylalanine	57.0708, 86.0973, 120.0814, 149.0239, 166.0868, 208.1702, 279.1214, 279.1709, 279.2434	279.171	279.171	4.704	POS	2.88962e+07	2.22354e+07	2.83479e+07	2.64932e+07	0.0424507	KFKWRHQBZQICHA-STQMWFEESA-N	CC(C)C[C@H](N)C(=O)N[C@@H](CC1=CC=CC=C1)C(O)=O	HMDB0013243	24020			6992309		Amino Acids, Peptides and derivatives	Peptides	HY-113278	HPLC≥98%	level1
M0236	FT1645PR	M+H	C11H15N5O4	65.48	79.12	-1.06	2'-O-Methyladenosine	136.0622, 282.1204	282.12	282.12	1.951	POS	2.23452e+07	2.16061e+07	2.17541e+07	2.19018e+07	0.0350938	FPUGCISOLXNPPC-UHFFFAOYSA-N	COC1C(O)C(CO)OC1N1C=NC2=C(N)N=CN=C12	HMDB0004326	58235		C04779	317398		Nucleotides and derivatives	Purine nucleosides	HY-W011552	HPLC≥98%	level1
M0237	FT1652PR	M+H	C18H35NO	77.26	96.87	-1.06	Oleamide	69.0707, 81.0706, 83.0864, 95.0863, 97.1019, 135.1174, 247.2427, 265.2533, 282.2798, 283.2835	282.28	282.279	12.918	POS	2.42981e+07	2.28254e+07	2.38245e+07	2.36493e+07	0.0378939	FATBGEAMYMYZAF-KTKRTIGZSA-N	C(CCCCCCC(=O)N)/C=C\CCCCCCCC	HMDB0002117	4115	LMFA08010004	C19670	5283387		Fatty Acyls	Fatty acid and derivatives	HY-N2327	HPLC≥98%	level1
M0238	FT1754NR	M-H	C12H22O11	76.58	98.6	-0.88	D-(+)-Trehalose	59.0127, 71.0128, 89.0234, 101.0235, 113.0235, 119.0341, 143.0344, 161.0449, 179.0557, 341.1093	341.11	341.109	0.841	NEG	4.54235e+08	4.67814e+08	4.63143e+08	4.61731e+08	0.739842	HDTRYLNUVZCQOY-LIZSDCNHSA-N	OC[C@H]1O[C@H](O[C@H]2O[C@H](CO)[C@@H](O)[C@H](O)[C@H]2O)[C@H](O)[C@@H](O)[C@@H]1O	HMDB0000975	5913		C01083	7427		Carbohydrates and Glycosides	Carbohydrates	HY-N1132	HPLC≥98%	level1
M0239	FT1821PR	M+H	C12H23NO7	74.82	83.67	-0.68	N-(1-Deoxy-1-fructosyl)leucine	86.0972, 132.1024, 144.1023, 230.1394, 248.1499, 258.1343, 276.1448, 277.1484, 294.1551	294.155	294.155	1.448	POS	3.6808e+08	3.93167e+08	4.33996e+08	3.98414e+08	0.638389	KGTRBDVOUPALMB-PPNLDZOPSA-N	CC(C)C[C@H](NCC1(O)O[C@H](CO)[C@@H](O)[C@@H]1O)C(O)=O	HMDB0037840				131752244		Amino Acids, Peptides and derivatives	Amino Acids			level1
M0240	FT1890PR	M+H	C11H15N5O3S	69.99	92.98	-1.34	5'-Methylthioadenosine	136.0623, 298.0973	298.098	298.097	3.838	POS	1.65253e+07	1.70076e+07	1.55583e+07	1.63637e+07	0.02622	WUUGFSXJNOTRMR-IOSLPCCCSA-N	CSC[C@H]1O[C@H]([C@H](O)[C@@H]1O)N1C=NC2=C1N=CN=C2N	HMDB0001173	3425		C00170	439176		Nucleotides and derivatives		HY-16938	HPLC≥98%	level1
M0241	FT1943NR	M-H	C18H16O8	72.16	97.43	-1.67	Rosmarinic acid	72.9920, 135.0443, 161.0238, 179.0345, 197.0454, 359.0780	359.078	359.078	5.326	NEG	9.76941e+08	9.92534e+08	1.0827e+09	1.01739e+09	1.63019	DOUMFZQKYFQNTF-WUTVXBCWSA-N	OC(=O)[C@@H](CC1=CC(O)=C(O)C=C1)OC(=O)\C=C\C1=CC(O)=C(O)C=C1	HMDB0003572	3504		C01850	5281792		Phenylpropanoids		msmls-lot-230-01	HPLC≥98%	level1
M0242	FT2180PR	M+H	C18H39NO3	62.67	66.24	-0.63	Phytosphingosine	60.0453, 256.2641, 282.2795, 300.2902, 318.1398, 318.1785, 318.3011, 319.1944, 319.2235, 319.3042	318.301	318.301	9.597	POS	2.94004e+06	3.02986e+06	3.03102e+06	3.00031e+06	0.00480746	AERBNCYCJBRYDG-KSZLIROESA-N	OC[C@]([H])(N)[C@]([H])(O)[C@@](O)([H])CCCCCCCCCCCCCC	HMDB0004610	7066	LMSP01030001	C12144	122121				HY-W011303	HPLC≥98%	level1
M0243	FT2286PR	M+H	C15H21NO7	71.03	86.76	-0.61	N-(1-Deoxy-1-fructosyl)phenylalanine	120.0813, 132.0812, 166.0868, 264.1237, 292.1186, 310.1291, 311.1322, 328.1403	328.139	328.139	2.393	POS	6.79654e+07	9.63883e+07	9.19214e+07	8.5425e+07	0.136879	FAVRCIXPIVJIPN-VJDSNFAGSA-N	OC[C@H]1OC(O)(CN[C@@H](CC2=CC=CC=C2)C(O)=O)[C@@H](O)[C@@H]1O	HMDB0037846				101039148		Amino Acids, Peptides and derivatives	Amino Acids			level1
M0244	FT2301PR	M+H	C10H12N5O6P	63.91	60.82	3.33	Cyclic AMP	330.0589, 331.0621	330.058	330.059	1.018	POS	5.15616e+08	4.35836e+08	4.30363e+08	4.60605e+08	0.738039	IVOMOUWHDPKRLL-KQYNXXCUSA-N	[H][C@@]12COP(O)(=O)O[C@@]1([H])[C@@H](O)[C@@H](O2)N1C=NC2=C1N=CN=C2N	HMDB0000058	92		C00575	6076		Nucleotides and derivatives	Purine nucleotides	HY-B1511	HPLC≥98%	level1
M0245	FT2426PR	M+H	C22H43NO	73.48	95.96	-0.89	13-Docosenamide	57.0707, 69.0707, 81.0706, 83.0864, 95.0863, 97.1019, 303.3055, 321.3160, 338.3426, 339.3462	338.342	338.342	15.114	POS	1.85208e+07	1.5519e+07	1.64672e+07	1.68357e+07	0.0269762	UAUDZVJPLUQNMU-UHFFFAOYSA-N	CCCCCCCCC=CCCCCCCCCCCCC(N)=O	HMDB0244507				8214		Fatty Acyls	Fatty acylamides	A01146042		level1
M0246	FT2468PR	M+H	C12H23NO10	65.92	75.32	0	6-(alpha-D-Glucosaminyl)-1D-myo-inositol	85.0292, 97.0291, 127.0395, 145.0500, 162.0765, 163.0605, 288.1083, 306.1191, 324.1298, 342.1391	342.139	342.14	0.91	POS	2.01255e+07	1.54947e+07	1.92106e+07	1.82769e+07	0.0292856	HEPUIGACZYVUCD-YZRQSVRMSA-N	N[C@@H]1[C@@H](O)[C@H](O)[C@@H](CO)O[C@@H]1O[C@@H]1[C@@H](O)[C@H](O)[C@@H](O)[C@@H](O)[C@H]1O	HMDB0011668			C15658			Carbohydrates and Glycosides	Carbohydrates			level1
M0247	FT2727PR	M+Na	C12H22O11	72.46	92.92	-0.55	Sucrose	185.0426, 203.0532, 365.1063, 366.1097	365.106	365.106	0.895	POS	3.56071e+08	3.56486e+08	6.13262e+08	4.4194e+08	0.708131	CZMRCDWAGMRECN-UGDNZRGBSA-N	OC[C@H]1O[C@@](CO)(O[C@H]2O[C@H](CO)[C@@H](O)[C@H](O)[C@H]2O)[C@@H](O)[C@@H]1O	HMDB0000258	137		C00089	5988		Carbohydrates and Glycosides	Carbohydrates	HY-B1779	HPLC≥98%	level1
M0248	FT2842PR	M+H	C17H20N4O6	73.31	82.37	-1.33	Riboflavin	243.0883, 377.0865, 377.1458, 378.1486	377.147	377.146	4.46	POS	1.99147e+07	1.92837e+07	1.84489e+07	1.92158e+07	0.0307899	AUNGANRZJHBGPY-SCRDCRAPSA-N	CC1=C(C)C=C2N(C[C@H](O)[C@H](O)[C@H](O)CO)C3=NC(=O)NC(=O)C3=NC2=C1	HMDB0000244	233		C00255	493570		Pteridines and derivatives		HY-B0964	HPLC≥98%	level1
M0249	FT2879PR	M+K	C12H22O11	73.38	87.04	-0.52	alpha-lactose	381.0801, 382.0834	381.08	381.08	0.854	POS	2.8987e+09	2.93192e+09	2.97041e+09	2.93368e+09	4.7007	GUBGYTABKSRVRQ-XLOQQCSPSA-N	OC[C@H]1O[C@@H](O[C@H]2[C@H](O)[C@@H](O)[C@@H](O)O[C@@H]2CO)[C@H](O)[C@@H](O)[C@H]1O	HMDB0000186	984806		C00243	84571		Carbohydrates and Glycosides	Carbohydrates	HY-B2123	HPLC≥98%	level1
M0250	FT2914PR	M+H	C14H17N5O8	74.98	90.95	-0.78	Succinyladenosine	162.0778, 234.0628, 252.0732, 384.1157	384.116	384.115	3.336	POS	3.24065e+07	3.39991e+07	3.42526e+07	3.35527e+07	0.0537624	VKGZCEJTCKHMRL-VWJPMABRSA-N	OC[C@H]1O[C@H]([C@H](O)[C@@H]1O)N1C=NC2=C(N[C@@H](CC(O)=O)C(O)=O)N=CN=C12	HMDB0000912	5867			20849086		Nucleotides and derivatives	Purine nucleosides	S688825		level1
M0251	FT3086PR	M+Na	C23H45NO3	63.71	54.4	-0.98	N-Stearoyl Valine	209.3440, 305.1617, 305.2021, 360.3244, 406.3306, 407.3336	406.33	406.33	13.627	POS	2.8818e+06	1.38343e+06	1.69266e+06	1.98596e+06	0.00318216	SIPMISGYHBUSIB-UHFFFAOYSA-N	CCCCCCCCCCCCCCCCCC(=O)NC(C(C)C)C(O)=O	HMDB0241952				14809077		Fatty Acyls	Fatty acylamides			level1
M0252	FT3956NR	M-H	C24H42O21	74.12	94.98	-2.41	Stachyose	59.0127, 71.0128, 89.0234, 101.0235, 179.0557, 341.1096, 383.1204, 485.1526, 665.2168	665.218	665.216	0.826	NEG	6.32997e+07	6.83945e+07	6.35817e+07	6.50919e+07	0.104298	UQZIYBXSHAGNOE-XNSRJBNMSA-N	OC[C@H]1O[C@@](CO)(O[C@H]2O[C@H](CO[C@H]3O[C@H](CO[C@H]4O[C@H](CO)[C@H](O)[C@H](O)[C@H]4O)[C@H](O)[C@H](O)[C@H]3O)[C@@H](O)[C@H](O)[C@H]2O)[C@@H](O)[C@@H]1O	HMDB0003553	6951		C01613	439531		Carbohydrates and Glycosides	Carbohydrates	msmls-lot-230-01	HPLC≥98%	level1
M0253	FT0018PR	M+H-H2O	C6H6N2O	48.89	0	-0.95	2-Acetylpyrazine		105.046	105.045	4.38	POS	1.39336e+06	1.31058e+06	1.25145e+06	1.31846e+06	0.00211261	DBZAKQWXICEWNW-UHFFFAOYSA-N	CC(=O)C1=CN=CC=N1	HMDB0031861	87980			30914	22047-25-2			HY-W007692	HPLC≥98%	level2
M0254	FT0026NR	M-H2O-H	C6H12O3	52.86	0	2.65	Ethyl (±)-3-hydroxybutyrate		113.06	113.06	4.582	NEG	2.90016e+06	3.07173e+06	2.49353e+06	2.82181e+06	0.00452145	OMSUIQOIVADKIM-UHFFFAOYSA-N	CCOC(=O)CC(C)O	HMDB0040409	44754		C03499	62572	5405-41-4	Organic acids and derivatives		HY-W012701	HPLC≥98%	level2
M0255	FT0105PR	M+H	C5H6N2O2	50.88	0	-2.36	6-Methyluracil		127.051	127.051	1.584	POS	7.97991e+06	8.66647e+06	7.9628e+06	8.20306e+06	0.013144	SHVCSCWHWMSGTE-UHFFFAOYSA-N	CC1=CC(O)=NC(O)=N1	HMDB0247093	327589			12283	626-48-2	Organoheterocyclic compounds		HY-Y1125	HPLC≥98%	level2
M0256	FT0117PR	M+H	C6H8O3	51.41	0	-3.1	(±)-Furaneol		129.055	129.055	3.821	POS	1.90444e+07	1.75566e+07	1.91666e+07	1.85892e+07	0.0297859	INAXVXBDKKUCGI-UHFFFAOYSA-N	CC1OC(C)=C(O)C1=O	HMDB0040594	95077			19309	3658-77-3	Organoheterocyclic compounds		HY-N7093	HPLC≥98%	level2
M0257	FT0129PR	M+H-H2O	C6H13NO3	52.37	0	1.54	Fagomine		130.086	130.087	0.738	POS	1.81554e+07	2.2571e+07	1.89415e+07	1.98893e+07	0.0318691	YZNNBIPIQWYLDM-HSUXUTPPSA-N	OC[C@H]1NCC[C@@H](O)[C@@H]1O	HMDB0033453	68150		C10144	72259	53185-12-9	Carbohydrates and Glycosides	Carbohydrates	HY-13005	HPLC≥98%	level2
M0258	FT0165PR	M+H	C4H8N2O3	50.97	0	-2.25	Glycylglycine		133.061	133.061	0.755	POS	7.75591e+06	7.04246e+06	9.26494e+06	8.0211e+06	0.0128524	YMAWOPBAYDPSLA-UHFFFAOYSA-N	NCC(=O)NCC(O)=O	HMDB0011733	62458		C02037	11163	556-50-3	Amino Acids, Peptides and derivatives	Peptides	HY-D0889	HPLC≥98%	level2
M0259	FT0185NR	M-H	C8H16O3	50	0	4.4	2-hydroxy caprylic acid		159.101	159.102	6.716	NEG	5.28743e+06	6.03044e+06	5.38711e+06	5.56833e+06	0.00892227	JKRDADVRIYVCCY-UHFFFAOYSA-N	C(CCCCC)C(O)C(=O)O	HMDB0000711	35402	LMFA01050020		94180	617-73-2	Fatty Acyls		HY-W015444	HPLC≥98%	level2
M0260	FT0196NR	M-H2O-H	C10H12O3	50.55	0	1.24	3-(3-Methoxyphenyl)propionic acid		161.06	161.06	6.411	NEG	3.55674e+06	2.48392e+06	2.39376e+06	2.81147e+06	0.00450489	BJJQJLOZWBZEGA-UHFFFAOYSA-N	COC1=CC=CC(CCC(O)=O)=C1	HMDB0011751	62469			66336	10516-71-9	Phenylpropanoids		HY-W016482	HPLC≥98%	level2
M0261	FT0197NR	M+FA-H	C6H12O2	48.17	0	3.72	TETRAHYDROPYRAN-2-METHANOL		161.081	161.081	4.325	NEG	2.31402e+06	2.41282e+06	2.54629e+06	2.42438e+06	0.00388464	ROTONRWJLXYJBD-UHFFFAOYSA-N	OCC1OCCCC1						100-72-1	Organoheterocyclic compounds		HY-115051	HPLC≥98%	level2
M0262	FT0200PR	M+H	C7H7NO2	52.96	0	-2.17	3-Pyridylacetic acid		138.055	138.055	0.91	POS	2.74808e+07	3.09459e+07	2.47938e+07	2.77401e+07	0.0444487	WGNUNYPERJMVRM-UHFFFAOYSA-N	OC(=O)CC1=CN=CC=C1	HMDB0001538	6308			108	501-81-5	Pyridines and derivatives		HY-W015806	HPLC≥98%	level2
M0263	FT0236NR	M+FA-H	C7H8O2	48.35	0	2.96	Orcinol		169.05	169.05	4.849	NEG	3.80148e+06	3.82446e+06	4.48277e+06	4.03624e+06	0.00646736	OIPPWFOQEKKFEE-UHFFFAOYSA-N	CC1=CC(=CC(=C1)O)O		44798		C00727	10436	504-15-4	Phenols		HY-D0168	HPLC≥98%	level2
M0264	FT0257PR	M+H-H2O	C6H13NO4	50.17	0	2.74	1-Deoxynojirimycin		146.081	146.081	0.91	POS	4.22836e+07	4.35386e+07	5.28154e+07	4.62126e+07	0.0740475	LXBIFEVIBLOUGU-JGWLITMVSA-N	C1C(C(C(C(N1)CO)O)O)O		45343		C16843	29435	19130-96-2	Carbohydrates and Glycosides	Carbohydrates	HY-14860	HPLC≥98%	level2
M0265	FT0263NR	M-H2O-H	C10H10O4	50.88	0	0.57	Isoferulic acid		175.039	175.039	5.051	NEG	2.8214e+06	2.64469e+06	2.49638e+06	2.65416e+06	0.00425282	QURCVMIEKCOAJU-HWKANZROSA-N	COC1=C(O)C=C(\C=C\C(O)=O)C=C1	HMDB0000955	64942		C10470	736186	537-73-5	Phenylpropanoids	Simple phenylpropanoids	HY-N0761	HPLC≥98%	level2
M0266	FT0274PR	M+NH4	C6H11NO2	50.96	0	-1.36	N-Methyl-L-proline		147.113	147.113	0.738	POS	5.76756e+07	3.0147e+07	2.81201e+07	3.86476e+07	0.061926	CWLQUGTUXBXTLF-YFKPBYRVSA-N	CN1CCC[C@H]1C(O)=O	HMDB0094696				643474	475-11-6	Amino Acids, Peptides and derivatives		HY-21754	HPLC≥98%	level2
M0267	FT0275PR	M+H-H2O	C11H16O	61.72	40.75	2.04	trans-Jasmone	67.0554, 69.0347, 81.0709, 87.9535, 91.0551, 93.4398, 105.0707, 119.0861, 121.5420, 147.1173	147.117	147.117	9.651	POS	5.83339e+07	6.86661e+07	6.49256e+07	6.39752e+07	0.102509	XMLSXPIVAXONDL-SNAWJCMRSA-N	CC\C=C\CC1=C(C)CCC1=O	HMDB0031454	87693			1549019	488-10-8			HY-N7058	HPLC≥98%	level2
M0268	FT0277NR	M-H	C9H6O4	52.46	0	2.82	Aesculetin		177.018	177.019	4.462	NEG	7.77274e+06	7.64057e+06	7.46787e+06	7.62706e+06	0.012221	ILEDWLMCKZNDJK-UHFFFAOYSA-N	OC1=C(O)C=C2C=CC(=O)OC2=C1	HMDB0030819	43936		C09263	5281416	305-01-1	Phenylpropanoids	Coumarins	HY-N0284	HPLC≥98%	level2
M0269	FT0285PR	M+H	C6H13NO3	52.76	0	-1.35	4-Hydroxyisoleucine		148.097	148.097	0.941	POS	2.43108e+07	2.55366e+07	2.40594e+07	2.46356e+07	0.0394742	OSCCDBFHNMXNME-DSDZBIDZSA-N	CC(O)[C@H](C)[C@H](N)C(=O)O						55399-93-4	Amino Acids, Peptides and derivatives	Amino acids	HY-W010271	HPLC≥98%	level2
M0270	FT0289NR	M-H	C11H16O2	48.95	0	2.79	5-pentylresorcinol		179.107	179.107	8.67	NEG	2.43502e+06	2.66818e+06	2.60194e+06	2.56838e+06	0.00411538	IRMPFYJSHJGOPE-UHFFFAOYSA-N	C1(O)C=C(CCCCC)C=C(O)C=1			LMPK15030008		10377	500-66-3	Phenols		HY-W008364	HPLC≥98%	level2
M0271	FT0295PR	M+H-H2O	C11H18O	49.53	0	2.01	Dihydrojasmone		149.132	149.133	10.303	POS	6.48393e+06	6.12033e+06	7.26962e+06	6.62463e+06	0.0106148	YCIXWYOBMVNGTB-UHFFFAOYSA-N	CCCCCC1=C(C)CCC1=O	HMDB0031565	87770			62378	1128-08-1			HY-N7098	HPLC≥98%	level2
M0272	FT0297PR	M+H-H2O	C9H13NO2	52.74	0	2	D-synephrine		150.091	150.092	1.144	POS	2.5593e+07	2.70038e+07	2.52824e+07	2.59597e+07	0.0415959	YRCWQPVGYLYSOX-VIFPVBQESA-N	CNC[C@H](O)C1=CC=C(O)C=C1	HMDB0062811			C01869	854067	614-35-7	Phenols		HY-113236	HPLC≥98%	level2
M0273	FT0298NR	M-H	C9H11NO3	49.58	0	2.78	DL-m-Tyrosine		180.066	180.066	1.283	NEG	4.24637e+06	4.21399e+06	4.11812e+06	4.19283e+06	0.00671827	JZKXXXDKRQWDET-UHFFFAOYSA-N	O=C(O)C(N)CC=1C=CC=C(O)C1						775-06-4	Amino Acids, Peptides and derivatives	Amino acids	HY-W001940	HPLC≥98%	level2
M0274	FT0304PR	M+H-H2O	C9H12O3	52.26	0	1.32	(4-Hydroxy-3-methoxyphenyl)ethanol		151.076	151.076	4.38	POS	2.26593e+07	2.15177e+07	2.22084e+07	2.21285e+07	0.035457	XHUBSJRBOQIZNI-UHFFFAOYSA-N	COC1=C(O)C=CC(CCO)=C1	HMDB0038925	263609			16928	2380-78-1	Phenols	Monophenols	HY-N7513	HPLC≥98%	level2
M0275	FT0316NR	M+FA-H	C7H6O3	50.02	0	2.19	2,4-Dihydroxybenzaldehyde		183.029	183.029	4.956	NEG	1.44563e+07	1.31162e+07	1.42759e+07	1.39495e+07	0.0223516	IUNJCFABHJZSKB-UHFFFAOYSA-N	OC1=CC=C(C=O)C(O)=C1	HMDB0062484				7213	95-01-2			HY-W007539	HPLC≥98%	level2
M0276	FT0336NR	M+FA-H	C8H15NO	52.31	0	2.15	Tropine		186.113	186.113	4.745	NEG	3.36683e+06	4.00155e+06	3.55998e+06	3.64279e+06	0.00583693	CYHOMWAPJJPNMW-DHBOJHSNSA-N	CN1[C@H]2CC[C@@H]1CC(O)C2						120-29-6	Alkaloids		HY-N7061	HPLC≥98%	level2
M0277	FT0361NR	M-H	C10H8O4	64.97	40.01	1.57	Noreugenin	85.0299, 87.0092, 111.0097, 191.0187, 191.0380, 191.0589	191.034	191.035	6	NEG	1.43291e+07	1.45149e+07	1.61559e+07	1.5e+07	0.0240348	NCUJRUDLFCGVOE-UHFFFAOYSA-N	CC1=CC(=O)C2=C(O1)C=C(O)C=C2O	HMDB0303562			C20462		1013-69-0	Phenols	Polyphenols	HY-N3029	HPLC≥98%	level2
M0278	FT0371PR	M+H	C8H17NO2	54.09	0	-1.25	Aminovaleric acid betaine		160.134	160.133	0.954	POS	1.41545e+07	1.66013e+07	1.45817e+07	1.51125e+07	0.0242152	CDLVFVFTRQPQFU-UHFFFAOYSA-N	C[N+](C)(C)CCCCC([O-])=O	HMDB0240732				14274897	6778-33-2	Fatty Acyls		HY-114202	HPLC≥98%	level2
M0279	FT0372PR	M+H-H2O	C10H10O3	51.21	0	1.86	4-(3,4-Dihydroxyphenyl)but-3-en-2-one		161.06	161.06	4.969	POS	1.77708e+07	1.5412e+07	1.70879e+07	1.67569e+07	0.02685	YIFZKRGUGKLILR-NSCUHMNNSA-N	CC(=O)C=CC1=CC(=C(C=C1)O)O		828933			9942292	123694-03-1	Phenylpropanoids	Simple phenylpropanoids	HY-N1966	HPLC≥98%	level2
M0280	FT0383NR	M-H	C6H10O7	52.65	0	2.59	Galacturonic acid		193.034	193.035	0.881	NEG	4.7875e+07	4.45889e+07	4.3321e+07	4.52616e+07	0.0725238	AEMOLEFTQBMNLQ-YMDCURPLSA-N	C1(C(C(OC(C1O)O)C(=O)O)O)O		45875			439215	91510-62-2	Carbohydrates and Glycosides	Carbohydrates	HY-B1827	HPLC≥98%	level2
M0281	FT0389NR	M-H	C11H14O3	66.44	49.39	1.55	Zingerone	193.0577, 193.0682, 193.0867	193.086	193.087	5.918	NEG	3.54163e+07	3.67127e+07	3.89254e+07	3.70181e+07	0.0593151	OJYLAHXKWMRDGS-UHFFFAOYSA-N	COC1=C(O)C=CC(CCC(C)=O)=C1	HMDB0032590	71737		C17497	31211	122-48-5	Phenols	Monophenols	HY-14621	HPLC≥98%	level2
M0282	FT0390NR	M-H2O-H	C12H20O3	52.62	0	-1.55	Dihydrojasmonic acid		193.123	193.123	7.694	NEG	4.6132e+06	5.13636e+06	5.03502e+06	4.92819e+06	0.00789657	PQEYTAGBXNEUQL-UHFFFAOYSA-N	CCCCCC1C(CC(O)=O)CCC1=O	HMDB0033601	44409			107126	3572-64-3	Fatty Acyls		Y35128-1g	HPLC≥98%	level2
M0283	FT0399PR	M+K	C6H9NO2	51.9	0	1.2	GUVACINE		166.026	166.026	1.003	POS	1.05789e+07	1.1399e+07	1.0609e+07	1.08623e+07	0.0174049	QTDZOWFRBNTPQR-UHFFFAOYSA-N	C1CNCC(=C1)C(=O)O		44304		C10149	3532	6027-91-4	Alkaloids		HY-100809	HPLC≥98%	level2
M0284	FT0408NR	M+FA-H	C10H14O	51.91	0	1.54	Myrtenal		195.102	195.102	9.641	NEG	705067	860612	867280	810986	0.00129946	KMRMUZKLFIEVAO-UHFFFAOYSA-N	C12C(C=O)=CCC(C1)C2(C)C	HMDB0035250	41136	LMPR0102120023	C11939	61130	18486-69-6	Terpenes	Monoterpenes	HY-121401A	HPLC≥98%	level2
M0285	FT0423NR	M+FA-H	C5H12O5	51.28	0	1.52	L-Arabinitol		197.066	197.066	0.867	NEG	2.08989e+07	2.14447e+07	1.99836e+07	2.07757e+07	0.0332894	HEBKCHPVOIAQTA-IMJSIDKUSA-N	OC[C@H](O)C(O)[C@@H](O)CO	HMDB0001851	141		C00532	439255	7643-75-6	Carbohydrates and Glycosides	Carbohydrates	HY-W040141	HPLC≥98%	level2
M0286	FT0425NR	M+FA-H	C10H16O	53.83	0	1.52	(1R,4S)-fenchone		197.118	197.118	9.742	NEG	839302	1.05316e+06	886807	926424	0.00148443	LHXDLQBQYFFVNW-OIBJUYFYSA-N	C1([C@H]2CC[C@](C)(C2)C1=O)(C)C		53332	LMPR0102120031	C09859	82229	7787-20-4	Terpenes	Monoterpenes	HY-N5132	HPLC≥98%	level2
M0287	FT0455PR	M+NH4	C8H11NO2	48.55	0	-1.17	Vanillylamine		171.113	171.113	1.169	POS	3.94772e+06	4.47444e+06	4.08094e+06	4.1677e+06	0.00667801	WRPWWVNUCXQDQV-UHFFFAOYSA-N	COC1=CC(CN)=CC=C1O	HMDB0012309	62928		C16666	70966	1196-92-5	Phenols		HY-W097899	HPLC≥98%	level2
M0288	FT0464PR	M+H-H2O	C11H10O3	53.63	0	1.16	Ekersenin		173.06	173.06	7.971	POS	985295	1.10126e+06	1.79286e+06	1.29314e+06	0.00207203	IKXIGRLJWISHNK-UHFFFAOYSA-N	COc1cc(=O)oc2cccc(C)c12						53091-74-0	Phenylpropanoids	Coumarins	DE0186-0005	HPLC≥98%	level2
M0289	FT0465PR	M+H	C7H12N2O3	50.15	0	-1.16	L-Prolylglycine		173.093	173.092	0.95	POS	1.09801e+07	1.14595e+07	1.22673e+07	1.1569e+07	0.0185372	RNKSNIBMTUYWSH-YFKPBYRVSA-N	OC(=O)CNC(=O)[C@@H]1CCCN1	HMDB0011178				6426709	2578-57-6	Amino Acids, Peptides and derivatives	Peptides	HY-WAA0142	HPLC≥98%	level2
M0290	FT0466PR	M+H-H2O	C12H14O2	50.51	0	2.31	(S)-3-Butyl-1(3H)-isobenzofuranone		173.096	173.096	9.766	POS	3.40644e+06	3.07004e+06	2.9796e+06	3.15202e+06	0.00505057	HJXMNVQARNZTEE-UHFFFAOYSA-N	CCCCC1OC(=O)C2=C1C=CC=C2	HMDB0032064	88154		C17854	61361	6066-49-5	Organoheterocyclic compounds		HY-B0647	HPLC≥98%	level2
M0291	FT0481NR	M-H	C12H14O3	56.12	0	0.49	Eugenol acetate		205.087	205.087	9.844	NEG	9.92355e+06	9.229e+06	8.80909e+06	9.32055e+06	0.0149345	SCCDQYPEOIRVGX-UHFFFAOYSA-N	COC1=C(OC(C)=O)C=CC(CC=C)=C1	HMDB0034122	70162		C14567	7136	93-28-7	Phenylpropanoids	Simple phenylpropanoids	HY-W014612	HPLC≥98%	level2
M0292	FT0498PR	M+H-H2O	C7H14O6	52.07	0	2.26	Methyl-beta-galactopyranoside		177.076	177.076	0.987	POS	8.3458e+06	1.17538e+07	9.61584e+06	9.90514e+06	0.0158713	HOVAGTYPODGVJG-VOQCIKJUSA-N	OCC1OC(OC)C(O)C(O)C1O						1824-94-8	Carbohydrates and Glycosides	Carbohydrates	HY-128737	HPLC≥98%	level2
M0293	FT0524NR	M+FA-H	C6H14O5	51.81	0	0.47	d-Fucitol		211.082	211.082	0.806	NEG	2.91705e+06	3.22719e+06	2.36524e+06	2836492	0.00454498	SKCKOFZKJLZSFA-KCDKBNATSA-N	[H][C@@](C)(O)[C@@]([H])(O)[C@@]([H])(O)[C@]([H])(O)CO	HMDB0304954				445724	13074-06-1	Carbohydrates and Glycosides	Carbohydrates	HY-N4112	HPLC≥98%	level2
M0294	FT0554PR	M+H	C12H10N2	53.29	0	-1.64	Harman		183.092	183.092	4.666	POS	2.14758e+06	2.15271e+06	2.55541e+06	2.28523e+06	0.00366169	PSFDQSOCUJVVGF-UHFFFAOYSA-N	CC1=C2NC3=CC=CC=C3C2=CC=N1	HMDB0035196	67518		C09209	5281404	486-84-0	Alkaloids		HY-101392	HPLC≥98%	level2
M0295	FT0573NR	M-H	C14H18O2	49.5	0	0.46	Pterosin B		217.123	217.123	8.082	NEG	1.23334e+06	1.14356e+06	1.23344e+06	1.20345e+06	0.00192831	SJNCSXMTBXDZQA-SECBINFHSA-N	O=C1C=2C(=CC(=C(C2C)CCO)C)CC1C					115049	34175-96-7	Terpenes	Sesquiterpenes	ST23630105	HPLC≥98%	level2
M0296	FT0574NR	M-H	C11H22O4	51.61	0	0	2,3-Dihydroxypropyl octanoate		217.144	217.145	7.836	NEG	1.18102e+06	1.41304e+06	1.48693e+06	1.36033e+06	0.00217969	GHBFNMLVSPCDGN-UHFFFAOYSA-N	CCCCCCCC(=O)OCC(O)CO	HMDB0254850	320825			3033877	26402-26-6	Glycerolipids		S25951-500g	HPLC≥98%	level2
M0297	FT0574PR	M+H	C9H12O4	52.73	0	-2.16	Antiarol		185.082	185.081	5.151	POS	7.1612e+06	6.93933e+06	7.94355e+06	7.34803e+06	0.0117739	VTCDZPUMZAZMSB-UHFFFAOYSA-N	COC1=CC(=CC(=C1OC)OC)O		68560		C10765	69505	642-71-7	Phenols		HY-W016289	HPLC≥98%	level2
M0298	FT0581PR	M+H	C11H6O3	52.94	0	-2.14	Psoralen		187.04	187.039	7.193	POS	3.19387e+06	3.49573e+06	3.78449e+06	3.49137e+06	0.0055943	ZCCUUQDIBDJBTK-UHFFFAOYSA-N	O=C1OC2=CC3=C(C=CO3)C=C2C=C1	HMDB0034272	67591		C09305	6199	66-97-7	Phenylpropanoids	Coumarins	HY-N0053	HPLC≥98%	level2
M0299	FT0585NR	M-H	C11H8O5	58.42	49.4	-0.46	purpurogallin	147.0833, 175.0760, 177.0217, 202.9984, 219.0077, 219.0299, 219.0657	219.03	219.03	6.307	NEG	4.88017e+06	4.85727e+06	4.47142e+06	4.73629e+06	0.00758907	WDGFFVCWBZVLCE-UHFFFAOYSA-N	OC1=C(O)C(O)=C2C(=C1)C=CC=C(O)C2=O	HMDB0256929	43934		C09964	135403797	569-77-7	Phenols	Monophenols	HY-12136	HPLC≥98%	level2
M0300	FT0603NR	M+FA-H	C6H8O6	44.72	0	0.45	Erythorbic acid		221.03	221.03	0.914	NEG	4.4408e+06	4.16377e+06	3.45885e+06	4.02114e+06	0.00644317	CIWBSHSKHKDKBQ-DUZGATOHSA-N	C(C(C1C(=C(C(=O)O1)O)O)O)O				C20364	54675810	89-65-6	Carbohydrates and Glycosides	Carbohydrates	HY-N7079	HPLC≥98%	level2
M0301	FT0608NR	M-H	C12H14O4	53.53	0	0	Ethyl ferulic acid		221.082	221.082	8.045	NEG	6.28134e+06	6.01892e+06	5.81009e+06	6.03678e+06	0.00967289	ATJVZXXHKSYELS-FNORWQNLSA-N	CCOC(=O)/C=C/c1ccc(O)c(OC)c1						4046-02-0	Phenylpropanoids	Simple phenylpropanoids	HY-N0061	HPLC≥98%	level2
M0302	FT0608PR	M+K	C5H5N5O	54.18	0	-1.05	Guanine		190.013	190.013	0.934	POS	8.34018e+06	8.29211e+06	7.41463e+06	8.01564e+06	0.0128437	UYTPUPDQBNUYGX-UHFFFAOYSA-N	NC1=NC(=O)C2=C(N1)N=CN2	HMDB0000132	315		C00242	764	73-40-5	Imidazopyrimidines		DN0046-0100	HPLC≥98%	level2
M0303	FT0625NR	M+FA-H	C6H10O6	53.73	0	0	Gulonolactone		223.046	223.046	0.894	NEG	6.38977e+07	5.2705e+07	5.25042e+07	5.6369e+07	0.0903214	SXZYCXMUPBBULW-LECHCGJUSA-N	C(C(C1C(C(C(=O)O1)O)O)O)O		3314		C01040	165105	6322-07-2	Carbohydrates and Glycosides	Carbohydrates	HY-118840	HPLC≥98%	level2
M0304	FT0626NR	M-H	C11H12O5	60.4	33.41	0	Sinapic acid	161.0603, 163.0394, 179.0709, 222.7912, 223.0613, 223.0965	223.061	223.061	5.181	NEG	2.07472e+07	2.3926e+07	2.15248e+07	2.2066e+07	0.0353569	PCMORTLOPMLEFB-ONEGZZNKSA-N	COC1=CC(\C=C\C(O)=O)=CC(OC)=C1O	HMDB0032616	45738		C00482	637775	530-59-6	Phenylpropanoids	Simple phenylpropanoids	HY-W009732	HPLC≥98%	level2
M0305	FT0629NR	M+FA-H	C11H14O2	56.87	0	0	Methyl isoeugenol		223.098	223.098	6.471	NEG	1.32249e+07	1.38522e+07	1.40706e+07	1.37159e+07	0.0219774	NNWHUJCUHAELCL-UHFFFAOYSA-N	COC1=CC=C(C=CC)C=C1OC	HMDB0254595	328652			7128	93-16-3	Phenylpropanoids	Simple phenylpropanoids	HY-N2439	HPLC≥98%	level2
M0306	FT0630NR	2M-H	C6H8O2	56.6	0	0	5-Methyl-2-furanmethanol		223.098	223.098	9.664	NEG	5.65656e+06	5.82165e+06	5.70558e+06	5.72793e+06	0.00917801	VOZFDEJGHQWZHU-UHFFFAOYSA-N	OCC1=CC=C(C)O1						3857-25-8	Organoheterocyclic compounds		HY-W087919	HPLC≥98%	level2
M0307	FT0631PR	M+H-H2O	C12H16O3	53.18	0	1.05	beta-Asarone		191.107	191.107	9.743	POS	2.18262e+07	2.26603e+07	2.68263e+07	2.37709e+07	0.0380887	RKFAZBXYICVSKP-WAYWQWQTSA-N	CC=CC1=CC(=C(C=C1OC)OC)OC		68320		C10430	5281758	5273-86-9	Phenylpropanoids	Simple phenylpropanoids	HY-N1501	HPLC≥98%	level2
M0308	FT0638NR	2M-H	C3H3N3O2	51.74	0	-1.33	2-Nitroimidazole		225.038	225.038	1.885	NEG	675285	574087	761831	670401	0.0010742	YZEUHQHUFTYLPH-UHFFFAOYSA-N	[O-][N+](=O)C1=NC=CN1	HMDB0245259	70132		C14531	10701	527-73-1			HY-N0195	HPLC≥98%	level2
M0309	FT0643NR	M+FA-H	C10H12O3	53.85	0	0.44	Coniferyl alcohol		225.077	225.077	4.91	NEG	4.43868e+06	4.70863e+06	4.34992e+06	4.49908e+06	0.00720898	JMFRWRFFLBVWSI-NSCUHMNNSA-N	COC1=C(O)C=CC(\C=C\CO)=C1	HMDB0012915	44377		C00590	1549095	458-35-5	Phenols		HY-N4283	HPLC≥98%	level2
M0310	FT0643PR	M+H	C10H8O4	56.41	0	-2.07	Scopoletin		193.05	193.05	5.173	POS	3.31201e+07	3.13775e+07	3.27219e+07	3.24065e+07	0.0519258	RODXRVNMMDRFIK-UHFFFAOYSA-N	COC1=C(O)C=C2OC(=O)C=CC2=C1	HMDB0034344	6956		C01752	5280460	92-61-5	Phenylpropanoids	Coumarins	HY-N0342	HPLC≥98%	level2
M0311	FT0687NR	M-H	C12H8O5	50.84	0	-0.87	9-Hydroxy-4-methoxypsoralen		231.03	231.03	6.122	NEG	1.81138e+06	1.81003e+06	1.75204e+06	1.79115e+06	0.00287	MVJHUMZXIJPVHV-UHFFFAOYSA-N	COC1=C2C=CC(=O)OC2=C(O)C2=C1C=CO2	HMDB0036628	91681			3083726	1603-47-0	Phenylpropanoids	Coumarins	HY-N6010	HPLC≥98%	level2
M0312	FT0707PR	M+H	C9H10O5	47.73	0	-2.01	Methyl 3-O-methylgallate		199.061	199.06	5.443	POS	1.46176e+07	1.81155e+07	1.47881e+07	1.58404e+07	0.0253814	LVVUKXKEXOTUPV-UHFFFAOYSA-N	COC(=O)c1cc(O)c(O)c(OC)c1						3934-86-9			HY-N6669	HPLC≥98%	level2
M0313	FT0733NR	M-H	C11H14N2O4	53.68	0	-0.84	Glycyltyrosine		237.089	237.088	1.803	NEG	679895	859960	735620	758492	0.00121535	XBGGUPMXALFZOT-VIFPVBQESA-N	NCC(=O)N[C@@H](CC1=CC=C(O)C=C1)C(O)=O	HMDB0028853	85762			92829	658-79-7	Amino Acids, Peptides and derivatives	Peptides	HY-W009592	HPLC≥98%	level2
M0314	FT0752NR	M+FA-H	C7H14O6	64.03	45.41	-0.84	D-ononitol	80.9651, 85.0294, 89.0247, 113.0253, 161.0456, 193.0716, 208.6019, 221.0663, 238.9885, 239.0782	239.078	239.077	0.909	NEG	1.75465e+08	1.68944e+08	1.79902e+08	1.7477e+08	0.280039	DSCFFEYYQKSRSV-FEPQRWDDSA-N	[H]C1(O)[C@]([H])(O)[C@]([H])(O)C([H])(OC)[C@]([H])(O)[C@@]1([H])O	HMDB0304321	86586			164619	10284-63-6	Carbohydrates and Glycosides	Carbohydrates	HY-N0655	HPLC≥98%	level2
M0315	FT0788NR	M-H	C15H16O3	57.61	36.12	-0.82	Batatasin III	110.0254, 146.9605, 174.9557, 199.1127, 200.0588, 208.9075, 243.0703, 243.1026, 243.1835, 244.1095	243.103	243.103	7.612	NEG	3.04643e+06	2.94083e+06	2.53042e+06	2.83923e+06	0.00454937	VYQXIUVIYICVCM-UHFFFAOYSA-N	COC1=CC(CCC2=CC(O)=CC=C2)=CC(O)=C1	HMDB0030636	87107			10466989	56684-87-8	Phenylpropanoids	Stilbenoids	HY-122965	HPLC≥98%	level2
M0316	FT0808NR	M+FA-H	C10H16O4	54.01	0	-0.82	Camphoric acid		245.103	245.103	5.26	NEG	3.5296e+06	2.27491e+06	3.2838e+06	3.02944e+06	0.00485414	LSPHULWDVZXLIL-QUBYGPBYSA-N	CC1(C)[C@H](C(=O)O)CC[C@]1(C)C(=O)O						560-09-8	Carboxylic acid and derivatives		HY-122808	HPLC≥98%	level2
M0317	FT0811PR	M+H	C10H8O5	62.48	46.84	-2.39	FRAXETIN	121.0654, 131.0861, 149.0602, 149.0967, 177.0553, 191.1072, 209.0452, 209.0782, 209.1170, 209.1544	209.045	209.045	4.728	POS	5.12683e+06	5.31045e+06	6.00693e+06	5.4814e+06	0.00878299	HAVWRBANWNTOJX-UHFFFAOYSA-N	COC1=C(C(=C2C(=C1)C=CC(=O)O2)O)O		44399		C09265	5273569	574-84-5	Phenylpropanoids	Coumarins	HY-N0580	HPLC≥98%	level2
M0318	FT0812PR	M+H	C11H12O4	52.97	0	-1.91	Sinapyl aldehyde		209.082	209.081	5.623	POS	2.27885e+07	2.21344e+07	2.07469e+07	2.18899e+07	0.0350748	CDICDSOGTRCHMG-ONEGZZNKSA-N	COC1=CC(=CC(=C1O)OC)C=CC=O		44806		C05610	5280802	4206-58-0	Phenylpropanoids	Simple phenylpropanoids	HY-N1312	HPLC≥98%	level2
M0319	FT0814PR	M+H-H2O	C11H14O5	56.62	31.13	0.48	SARRACENIN	93.0707, 95.0863, 107.0863, 109.0655, 135.1174, 145.1016, 149.0602, 163.1122, 177.0553, 191.1436	209.081	209.081	6.533	POS	7.50386e+06	8.20857e+06	1.14132e+07	9.04189e+06	0.014488	QGBCGMGBGAHJIT-UHFFFAOYSA-N	CC1C2C3CC(O1)OC2OC=C3C(=O)OC		322275			427877	59653-37-1	Terpenes	Monoterpenes	DT0054-0005	HPLC≥98%	level2
M0320	FT0819NR	M-H	C15H20O3	54.03	0	-1.21	Carabrone		247.135	247.134	8.271	NEG	3.19791e+06	3.13003e+06	2.75054e+06	3.02616e+06	0.0048489	AGIQIKMGJVLKMA-NLRWUALESA-N	C=C1C(=O)O[C@@H]2C[C@]3(C)[C@@H](CCC(C)=O)[C@@H]3C[C@H]12						1748-81-8	Terpenes	Sesquiterpenes	HY-N5020	HPLC≥98%	level2
M0321	FT0869NR	M-H	C15H12O4	62.56	45.26	-0.78	Pinocembrin	186.9330, 186.9441, 208.5532, 255.0665, 255.1647	255.067	255.066	9.073	NEG	866519	805215	996403	889379	0.00142507	URFCJEUYXNAHFI-ZDUSSCGKSA-N	C1(O)C=C2O[C@]([H])(C3C=CC=CC=3)CC(=O)C2=C(O)C=1	HMDB0030808	44418	LMPK12140214	C09827	68071	480-39-7	Flavonoids	Flavanones	HY-N0575	HPLC≥98%	level2
M0322	FT0870NR	M+FA-H	C7H14O7	62.34	41.97	-1.18	Mannoheptulose	75.0035, 75.0088, 89.0248, 179.0555, 181.0742	255.073	255.072	0.867	NEG	1.37154e+07	1.41342e+07	1.18333e+07	1.32276e+07	0.0211949	HSNZZMHEPUFJNZ-QMTIVRBISA-N	O=C(CO)[C@@H](O)[C@@H](O)[C@H](O)[C@H](O)CO						3615-44-9	Carbohydrates and Glycosides	Carbohydrates	HY-U00462	HPLC≥98%	level2
M0323	FT0884PR	M+H	C12H8O4	52.87	0	-2.3	Sphondin		217.05	217.05	7.465	POS	3.42229e+06	3.28181e+06	3.45526e+06	3.38646e+06	0.0054262	DLCJNIBLOSKIQW-UHFFFAOYSA-N	COC1=C2OC=CC2=C2OC(=O)C=CC2=C1	HMDB0302839	44478		C18081	108104	483-66-9	Phenylpropanoids	Coumarins	HY-N2429	HPLC≥98%	level2
M0324	FT0886PR	M+Na	C7H14O6	57.63	0	-1.38	QUEBRACHITOL		217.069	217.069	0.887	POS	2.3963e+08	2.60709e+08	2.31601e+08	2.4398e+08	0.390935	DSCFFEYYQKSRSV-MBXCVVGISA-N	COC1C(C(C(C(C1O)O)O)O)O		44659			151108	642-38-6	Carbohydrates and Glycosides	Carbohydrates	HY-N2375	HPLC≥98%	level2
M0325	FT0890PR	M+H	C8H16N4O3	52.62	0	-1.84	N-a-Acetyl-L-arginine		217.13	217.13	0.95	POS	2.91755e+07	3.27858e+07	3.25653e+07	3.15089e+07	0.0504874	SNEIUMQYRCDYCH-LURJTMIESA-N	CC(=O)N[C@@H](CCCNC(N)=N)C(O)=O	HMDB0004620				67427	155-84-0	Amino Acids, Peptides and derivatives	Amino Acids	HY-W014130	HPLC≥98%	level2
M0326	FT0893NR	M-H	C16H18O3	61.22	41.17	-1.56	3'-O-methylbatatasin III	116.9294, 187.1125, 257.1188	257.119	257.119	10.111	NEG	3.8238e+06	4.45333e+06	4.17729e+06	4.15147e+06	0.00665201	FDJURJXPMJANDW-UHFFFAOYSA-N	C1=C(OC)C=C(CCC2=CC(OC)=CC=C2)C=C1O		53267	LMPK13090040	C10271	442711	101330-69-2	Phenylpropanoids	Stilbenoids	HY-N8175	HPLC≥98%	level2
M0327	FT0894PR	M+K	C6H13NO5	53.35	0	-1.83	(2R,3R,4S,5R)-2-Amino-3,4,5,6-tetrahydroxyhexanal		218.043	218.043	0.796	POS	8.72245e+06	9.05711e+06	8.40619e+06	8.72858e+06	0.013986	FZHXIRIBWMQPQF-UHFFFAOYSA-N	NC(C=O)C(O)C(O)C(O)CO	HMDB0242589				318324	5505-63-5	Carbohydrates and Glycosides	Carbohydrates	HY-W021425	HPLC≥98%	level2
M0328	FT0929NR	M-H	C14H14O5	49.1	0	-1.92	Rutaretin		261.078	261.077	5.712	NEG	1.34454e+06	1.13554e+06	1.32482e+06	1.2683e+06	0.00203223	FVFQELHSZVFPDZ-VIFPVBQESA-N	CC(C)(O)[C@@H]1Cc2cc3ccc(=O)oc3c(O)c2O1						13895-92-6	Phenylpropanoids	Coumarins	DY0516	HPLC≥98%	level2
M0329	FT0970NR	M+FA-H	C8H15NO6	51.66	0	-2.25	beta-D-N-Acetylmannosamine		266.089	266.089	0.831	NEG	3.91407e+06	4.60964e+06	4.4985e+06	4.34074e+06	0.00695527	OVRNDRQMDRJTHS-OZRXBMAMSA-N	CC(=O)N[C@@H]1[C@H](O)O[C@H](CO)[C@@H](O)[C@@H]1O	HMDB0001129	6024		C00645	11096158	7772-94-3	Carbohydrates and Glycosides	Carbohydrates	HY-W040154	HPLC≥98%	level2
M0330	FT0981NR	M-H	C16H15NO3	60.59	40.78	-1.49	Ftaxilide	91.0554, 120.0465, 147.0463, 224.1082, 268.0985, 268.1671, 268.7444, 268.7832, 269.1379, 269.1795	268.099	268.098	7.205	NEG	1.18825e+06	794808	1.03742e+06	1.00683e+06	0.00161327	LLECMGGNFBKPRH-UHFFFAOYSA-N	CC1=C(C(=CC=C1)C)NC(=O)C2=CC=CC=C2C(=O)O		314687			71895	19368-18-4			HY-B1040	HPLC≥98%	level2
M0331	FT0995PR	M+K	C7H12N2O4	50.72	0	-0.88	Aceglutamide		227.043	227.043	0.971	POS	1.04239e+07	1.22085e+07	1.0042e+07	1.08915e+07	0.0174517	KSMRODHGGIIXDV-YFKPBYRVSA-N	CC(=O)N[C@@H](CCC(N)=O)C(O)=O	HMDB0006029	58344			182230	2490-97-3	Amino Acids, Peptides and derivatives	Amino acids	HY-B1065	HPLC≥98%	level2
M0332	FT1013NR	M-H	C15H14O5	49.54	0	-2.56	Phloretin		273.078	273.077	6.812	NEG	656901	1.12744e+06	1.06974e+06	951359	0.00152439	VGEREEWJJVICBM-UHFFFAOYSA-N	C1(O)C=C(O)C(C(=O)CCC2C=CC(O)=CC=2)=C(O)C=1	HMDB0003306	3405	LMPK12120525	C00774	4788	60-82-2	Flavonoids	Chalcones	HY-N0142	HPLC≥98%	level2
M0333	FT1044PR	M+H-H2O	C8H12N2O7	51.99	0	0.43	L-beta-aspartyl-L-aspartic acid		231.062	231.062	0.721	POS	2.19776e+06	3.49334e+06	3.42242e+06	3.03784e+06	0.00486761	KXAWLANLJYMEGB-UHFFFAOYSA-N	NC(CC(=O)NC(CC(O)=O)C(O)=O)C(O)=O	HMDB0011163	62012			274178	60079-22-3	Amino Acids, Peptides and derivatives	Peptides	HY-131108	HPLC≥98%	level2
M0334	FT1050PR	M+H-H2O	C15H20O3	63.66	45.52	1.3	Micheliolide	175.0760, 213.1280, 231.1031, 231.1387, 231.2521	231.138	231.138	8.477	POS	6.5289e+06	1.14686e+07	6.49343e+06	8.16363e+06	0.0130808	RDJAFOWISVMOJY-PWNZVWSESA-N	CC1=C2CCC(C2C3C(CC1)C(=C)C(=O)O3)(C)O		67759		C09507	442279	68370-47-8	Terpenes	Sesquiterpenes	HY-N0847	HPLC≥98%	level2
M0335	FT1112NR	M-H2O-H	C16H16O6	47.15	0	-3.86	Heraclenol		285.079	285.077	6.277	NEG	813185	665793	702345	727108	0.00116506	FOINLJRVEBYARJ-NSHDSACASA-N	CC(C)([C@H](COC1=C2C(=CC3=C1OC=C3)C=CC(=O)O2)O)O						139079-42-8	Phenylpropanoids	Coumarins	DD0248-0010	HPLC≥98%	level2
M0336	FT1113NR	M-H2O-H	C10H16N4O7	52.03	0	1.4	Vicine		285.083	285.083	0.849	NEG	8.19403e+06	8.03113e+06	6.51541e+06	7.58019e+06	0.0121459	KGNGTSCIQCLKEH-SYCVNHKBSA-N	C(C1C(C(C(C(O1)OC2=C(N=C(NC2=O)N)N)O)O)O)O		66974		C08437	135413566	152-93-2	Carbohydrates and Glycosides	Carbohydrates	HY-N2093	HPLC≥98%	level2
M0337	FT1134NR	M-H2O-H	C17H22O5	48.46	0	3.83	Ergolide		287.126	287.127	8.174	NEG	654044	616332	530901	600426	0.000962077	JCDZXDWMCKMXFF-MMLVVLEOSA-N	C=C1C(=O)O[C@H]2C[C@@H](C)[C@@H]3CCC(=O)[C@@]3(C)[C@@H](OC(C)=O)[C@H]12						54999-07-4	Terpenes	Sesquiterpenes	HY-N6893	HPLC≥98%	level2
M0338	FT1148PR	M+Na	C8H12O7	52.7	0	-1.23	Dimethyl Citric acid		243.048	243.048	3.739	POS	2.68005e+06	3.1122e+06	2.85484e+06	2.88236e+06	0.00461848	OMIHCBSQSYMFDP-UHFFFAOYSA-N	COC(=O)CC(O)(CC(=O)O)C(=O)OC						53798-97-3	Carboxylic acid and derivatives		HY-N9542	HPLC≥98%	level2
M0339	FT1152PR	M+NH4	C12H11N5	49.04	0	3.7	6-Benzylaminopurine		243.133	243.134	4.598	POS	9.50332e+06	7.42164e+06	7.34999e+06	8.09165e+06	0.0129655	NWBJYWHLCVSVIJ-UHFFFAOYSA-N	C(NC1=C2N=CNC2=NC=N1)C1=CC=CC=C1	HMDB0039238	68947		C11263	62389	1214-39-7	Imidazopyrimidines		HY-B0941	HPLC≥98%	level2
M0340	FT1203NR	M+FA-H	C11H20O6	58.72	41.26	-1.71	Crenulatin	59.0127, 89.0234, 131.0706, 293.1249	293.125	293.125	4.217	NEG	8.67818e+07	8.98408e+07	7.87348e+07	8.51192e+07	0.136389	ZEGGZNOPAPRAIG-SPFKKGSWSA-N	C=CC(C)(C)O[C@@H]1O[C@H](CO)[C@@H](O)[C@H](O)[C@H]1O						63026-02-8	Terpenes	Monoterpenes	DD0302	HPLC≥98%	level2
M0341	FT1216PR	M+NH4	C14H14O3	52.19	0	-1.61	Dihydroresveratrol		248.129	248.129	5.816	POS	6.94569e+06	1.06451e+07	1.10614e+07	9.55071e+06	0.0153033	HITJFUSPLYBJPE-UHFFFAOYSA-N	C1=C(O)C=C(CCC2=CC=C(O)C=C2)C=C1O	HMDB0240498	53262	LMPK13090035	C10255	185914	58436-28-5	Phenylpropanoids	Stilbenoids	HY-N3755	HPLC≥98%	level2
M0342	FT1273NR	M-H	C16H12O6	57.26	0	-1.67	Hispidulin		299.057	299.057	7.111	NEG	8.01829e+06	9.14908e+06	8.15874e+06	8.44204e+06	0.0135269	IHFBPDAQLQOCBX-UHFFFAOYSA-N	C1(O)=CC2OC(C3C=CC(O)=CC=3)=CC(=O)C=2C(O)=C1OC	HMDB0128581	49584	LMPK12111159	C10058	5281628	1447-88-7	Flavonoids	Flavones	HY-N1950	HPLC≥98%	level2
M0343	FT1291NR	M-H	C14H6O8	53.82	0	-1.66	Ellagic acid		301	301	4.91	NEG	1.08689e+06	1.11586e+06	1.06985e+06	1.09086e+06	0.00174792	AFSDNFLWKVMVRB-UHFFFAOYSA-N	OC1=C(O)C2=C3C(=C1)C(=O)OC1=C3C(=CC(O)=C1O)C(=O)O2	HMDB0002899	3430		C10788	5281855	476-66-4	Phenols	Polyphenols	HY-B0183	HPLC≥98%	level2
M0344	FT1320NR	M-H	C17H20O5	45.58	0	4.95	Bigelovin		303.121	303.122	7.847	NEG	481085	521203	470165	490818	0.000786449	DCNRYQODUSSOKC-MMLVVLEOSA-N	C=C1C(=O)O[C@H]2C[C@@H](C)[C@@H]3C=CC(=O)[C@@]3(C)[C@@H](OC(C)=O)[C@H]12						3668-14-2	Terpenes	Sesquiterpenes	HY-116506	HPLC≥98%	level2
M0345	FT1357NR	M+FA-H	C16H10N2O2	54.16	0	-0.98	Indigotin		307.073	307.073	6.404	NEG	1.34149e+06	1.4055e+06	1.39958e+06	1.38219e+06	0.00221472	QQILFGKZUJYXGS-UHFFFAOYSA-N	O=C1C(c2[nH]c3ccccc3c2O)=Nc2ccccc21						482-89-3	Indoles and derivatives		DD0088-0100	HPLC≥98%	level2
M0346	FT1372PR	M+H	C14H16N2O3	51.88	0	-1.53	Maculosin		261.124	261.124	4.221	POS	7.18797e+06	7.23983e+06	6.6834e+06	7.03707e+06	0.0112757	LSGOTAXPWMCUCK-RYUDHWBXSA-N	C1CC2C(=O)NC(C(=O)N2C1)CC3=CC=C(C=C3)O		68423		C10605	119404	4549-02-4	Amino Acids, Peptides and derivatives	Peptides	HY-P1940	HPLC≥98%	level2
M0347	FT1404NR	M-H	C13H12O9	51.47	0	-1.93	Caftaric acid		311.042	311.041	3.731	NEG	2.31141e+06	2.41523e+06	2.31283e+06	2.34649e+06	0.00375984	SWGKAHCIOQPKFW-JTNORFRNSA-N	O[C@H]([C@@H](OC(=O)\C=C\C1=CC(O)=C(O)C=C1)C(O)=O)C(O)=O	HMDB0013680	85252			6440397	67879-58-7	Phenylpropanoids	Simple phenylpropanoids	HY-N0321	HPLC≥98%	level2
M0348	FT1405NR	M-H2O-H	C17H14O7	47.08	0	-3.86	Aurantio-obtusin		311.058	311.057	7.985	NEG	1.01139e+06	1.03682e+06	1.19182e+06	1.08001e+06	0.00173053	RNXZPKOEJUFJON-UHFFFAOYSA-N	C12C(OC)=C(O)C(C)=CC=1C(=O)C1=C(C(O)=C(OC)C(O)=C1)C2=O	HMDB0248725	71850	LMPK13040027	C17670	155011	67979-25-3	Phenylpropanoids	Coumarins	HY-N0261	HPLC≥98%	level2
M0349	FT1449NR	M-H2O-H	C20H28O4	50.36	0	-3.83	14-Deoxy-11,12-didehydroandrographolide		313.183	313.182	8.208	NEG	505722	569045	417215	497327	0.00079688	XMJAJFVLHDIEHF-AATRIKPKSA-N	C=C1CCC2C(C)(CO)C(O)CCC2(C)C1/C=C/C1=CCOC1=O						42895-58-9	Terpenes	Diterpenes	HY-N1490	HPLC≥98%	level2
M0350	FT1462PR	M+H	C10H21NO7	53.62	0	-0.37	Voglibose		268.139	268.139	0.892	POS	1.7314e+07	1.55885e+07	1.42349e+07	1.57125e+07	0.0251765	FZNCGRZWXLXZSZ-CIQUZCHMSA-N	OCC(CO)N[C@H]1C[C@](O)(CO)[C@@H](O)[C@H](O)[C@H]1O	HMDB0015598	85543			444020	83480-29-9	Carbohydrates and Glycosides	Carbohydrates	HY-B0025	HPLC≥98%	level2
M0351	FT1468NR	M+FA-H	C16H14O4	53.62	0	-1.9	Isoliquiritigenin 2'-methy ether		315.089	315.088	6.505	NEG	1.31912e+06	1.66636e+06	1.24415e+06	1.40988e+06	0.00225909	PACBGANPVNHGNP-RUDMXATFSA-N	C1(O)=CC=C(C(=O)/C=C/C2C=CC(O)=CC=2)C(OC)=C1	HMDB0037319	51903	LMPK12120098	C15531	5319688	112408-67-0	Flavonoids	Chalcones	B50534-5mg	HPLC≥98%	level2
M0352	FT1475NR	M-H2O-H	C19H26O5	54.63	0	-3.81	Minimolide F		315.162	315.161	9.402	NEG	3.70648e+06	3.54219e+06	3.41658e+06	3.55508e+06	0.0056964	PZGAEBIPXRQKFC-PZSYGAARSA-N	C=C1C(=O)O[C@@H]2C[C@@H](C)[C@@H]3[C@@H](OC(=O)C(C)C)C[C@@]4(C)O[C@@]34C[C@H]12						1367351-41-4	Terpenes	Diterpenes	DM0176-0005	HPLC≥98%	level2
M0353	FT1479NR	M-H2O-H	C20H30O4	46.89	0	-4.12	Deoxyandrographolide		315.199	315.197	8.748	NEG	683518	677217	790380	717038	0.00114893	DAXSYTVXDSOSIE-HNJRGHQBSA-N	CC1=C(CCC2=CCOC2=O)[C@]2(C)CC[C@@H](O)[C@@](C)(CO)[C@H]2CC1						79233-15-1	Terpenes	Diterpenes	HY-N0857	HPLC≥98%	level2
M0354	FT1498NR	M+FA-H	C15H16N2O3	54.84	0	-0.95	4-(5-isopropoxy-2-Methyl-4-nitrophenyl)pyridine		317.115	317.115	7.955	NEG	551859	510243	431678	497926	0.00079784	FGDOUMVPHJHSCK-UHFFFAOYSA-N	Cc1cc([N+](=O)[O-])c(OC(C)C)cc1-c1ccncc1						1032903-62-0	Pyridines and derivatives		S81759-1g	HPLC≥98%	level2
M0355	FT1548NR	M+Cl	C16H19NO4	47.74	0	-4.94	Pseudolycorine		324.104	324.102	1.333	NEG	2.07758e+06	1.57432e+06	1.56806e+06	1.73999e+06	0.00278803	CKAHWDNDUGDSLE-ARLBYUKCSA-N	COC1=C(C=C2C3C(C(C=C4C3N(CC4)CC2=C1)O)O)O		69354		C12187	443689	29429-03-6	Organoheterocyclic compounds		DW0125	HPLC≥98%	level2
M0356	FT1560NR	M-H2O-H	C19H20O6	47.77	0	-2.77	Diosbulbin B		325.109	325.108	6.487	NEG	1.98579e+06	2.62256e+06	2.34723e+06	2.31852e+06	0.00371503	QEANLIISUSNNDX-VHCPEVEQSA-N	C[C@@]12C[C@H](c3ccoc3)O[C@]13C[C@@H](OC3=O)[C@@H]1[C@@H]3C[C@@H](C[C@H]12)OC3=O						20086-06-0	Terpenes	Diterpenes	HY-N0429	HPLC≥98%	level2
M0357	FT1563PR	M+H-H2O	C17H26O4	54.52	0	1.08	6-Gingerol		277.18	277.18	9.024	POS	8.81851e+06	9.01953e+06	9.12396e+06	8.98733e+06	0.0144006	NLDDIKRKFXEWBK-AWEZNQCLSA-N	CCCCCC(CC(=O)CCC1=CC(=C(C=C1)O)OC)O		45734		C10462	442793	23513-14-6	Phenols	Monophenols	HY-14615	HPLC≥98%	level2
M0358	FT1606PR	M+Na	C10H15N3O5	52.63	0	1.79	5-Hydroxymethyldeoxycytidine monophosphate		280.089	280.09	0.879	POS	2.139e+07	2.16189e+07	2.5363e+07	2.27906e+07	0.036518	HMUOMFLFUUHUPE-XLPZGREQSA-N	OC[C@@H]1[C@H](C[C@H](N2C(N=C(C(CO)=C2)N)=O)O1)O						7226-77-9	Nucleotides and derivatives	Pyrimidine nucleosides	HY-131394	HPLC≥98%	level2
M0359	FT1609NR	M+FA-H	C16H12O5	56.99	0	-1.82	Physcion		329.068	329.067	7.594	NEG	7.16116e+06	9.87627e+06	6.20641e+06	7.74795e+06	0.0124147	FFWOKTFYGVYKIR-UHFFFAOYSA-N	C12C(O)=CC(C)=CC=1C(=O)C1=C(C(O)=CC(OC)=C1)C2=O			LMPK13040028	C17045	10639	521-61-9	Quinones	Anthraquinones	HY-N0108	HPLC≥98%	level2
M0360	FT1610NR	M+FA-H	C16H12O5	52.63	0	-1.52	Oroxylin A		329.068	329.067	9.389	NEG	1.24441e+06	1.30808e+06	1.44335e+06	1.33195e+06	0.00213421	LKOJGSWUMISDOF-UHFFFAOYSA-N	C1(O)=CC2OC(C3C=CC=CC=3)=CC(=O)C=2C(O)=C1OC	HMDB0128584	49521	LMPK12111096		5320315	480-11-5	Flavonoids	Flavones	HY-N0560	HPLC≥98%	level2
M0361	FT1616NR	M+FA-H	C14H20O6	53.55	0	-1.82	Phenylethyl-beta-D-galactoside		329.125	329.125	4.844	NEG	4.36295e+06	4.89421e+06	3.9973e+06	4.41815e+06	0.00707932	MLRIJUWUQTVDQE-MBJXGIAVSA-N	OC[C@H]1O[C@@H](OCCc2ccccc2)[C@H](O)[C@@H](O)[C@H]1O						14861-16-6	Carbohydrates and Glycosides	Glycosides	Y64040-50mg	HPLC≥98%	level2
M0362	FT1631PR	M+H	C19H20O2	50.7	0	-1.07	(5R,6E)-5-Hydroxy-1,7-diphenyl-6-hepten-3-one		281.154	281.154	10.165	POS	1.85023e+06	1.88385e+06	1.80524e+06	1.84644e+06	0.00295859	NEQGOKAKPXXESR-ACCUITESSA-N	O=C(CCc1ccccc1)CC(O)/C=C/c1ccccc1						87095-74-7	Phenylpropanoids	Simple phenylpropanoids	HY-N2185	HPLC≥98%	level2
M0363	FT1643PR	M+NH4	C10H16O8	54.2	0	-0.71	Kinsenoside		282.119	282.118	0.95	POS	3.38997e+07	1.91024e+07	3.24946e+07	2.84989e+07	0.0456644	MQEPWBMWFIVRPS-ZGSHZZHUSA-N	C1C(COC1=O)OC2C(C(C(C(O2)CO)O)O)O		432462			10422896	151870-74-5	Carbohydrates and Glycosides	Glycosides	HY-N2292	HPLC≥98%	level2
M0364	FT1649NR	M+FA-H	C13H18O7	61.23	47.05	-1.81	Gastrodin	96.9600, 116.9290, 123.0462, 161.0473, 169.0160, 169.0526, 191.0221, 285.1035, 331.0637, 331.1074	331.105	331.104	1.856	NEG	1.12015e+07	1.11963e+07	1.17172e+07	1.13717e+07	0.0182211	PUQSUZTXKPLAPR-UJPOAAIJSA-N	C1=CC(=CC=C1CO)OC2C(C(C(C(O2)CO)O)O)O		71466		C16964	115067	62499-27-8	Carbohydrates and Glycosides	Glycosides	HY-N0115	HPLC≥98%	level2
M0365	FT1661NR	M-H	C20H28O4	57.98	39.86	-1.51	20-Deoxyingenol	331.1922, 332.1957	331.192	331.192	9.064	NEG	9.95582e+06	4.06372e+06	4.14216e+06	6.0539e+06	0.00970031	FOSYZKSOJUQLTD-VCQBTUPJSA-N	CC1=C[C@]23C(=O)[C@H](C=C(C)[C@@H](O)[C@]2(O)[C@H]1O)[C@H]1[C@@H](C[C@H]3C)C1(C)C						54706-99-9	Terpenes	Diterpenes	HY-N0866	HPLC≥98%	level2
M0366	FT1685NR	M-H	C20H30O4	57.47	39.58	-1.8	Lathyrol	112.9863, 129.9751, 333.2081, 334.2124	333.208	333.208	9.864	NEG	2.39954e+06	2.41725e+06	2.15953e+06	2.32544e+06	0.00372611	SDBITTRHSROXCY-OKFBFAQVSA-N	CC1CC2(C(C1O)C(C(=C)CCC3C(C3(C)C)C=C(C2=O)C)O)O				C09125	5281376	34420-19-4	Terpenes	Diterpenes	HY-N0561	HPLC≥98%	level2
M0367	FT1725PR	M+Na	C11H15N5O3	51.51	0	-3.82	3-(6-Aminopurin-9-yl)-5-(hydroxymethyl)cyclopentane-1,2-diol		288.109	288.108	0.941	POS	8.60897e+06	7.40828e+06	1.0252e+07	8.7564e+06	0.0140306	UGRNVLGKAGREKS-UHFFFAOYSA-N	NC1=C2N=CN(C3CC(CO)C(O)C3O)C2=NC=N1	HMDB0244841				2235	19186-33-5	Nucleotides and derivatives		HY-112639	HPLC≥98%	level2
M0368	FT1772NR	M+FA-H	C16H10O6	48.53	0	-1.46	Hedysarimcoumestan B		343.047	343.046	6.589	NEG	3.19204e+06	2.99233e+06	3.72246e+06	3.30228e+06	0.00529132	AAKHRTZXSZBLFQ-UHFFFAOYSA-N	COc1ccc2c(c1)oc1c3c(O)cc(O)cc3oc(=O)c21						899436-04-5	Flavonoids	Other flavonoids	DH0284-0005	HPLC≥98%	level2
M0369	FT1779NR	M+FA-H	C14H18O7	55.35	32.79	-1.46	Picein	119.0510, 163.0420, 181.0500, 343.1046	343.104	343.104	3.668	NEG	6.00043e+06	6.02509e+06	5.71566e+06	5.91372e+06	0.00947571	GOZCEKPKECLKNO-RKQHYHRCSA-N	CC(=O)C1=CC=C(C=C1)OC2C(C(C(C(O2)CO)O)O)O		68525		C10720	92123	530-14-3	Carbohydrates and Glycosides	Glycosides	DY0530	HPLC≥98%	level2
M0370	FT1782NR	M-H2O-H	C19H22O7	49.33	0	-2.91	Deacetylorientalide		343.12	343.119	5.245	NEG	2.44558e+06	4.6317e+06	3.55376e+06	3.54368e+06	0.00567813	HQPSNGXRJBMMAL-WHZRINGVSA-N	O=CC1=CCCC(=CC2OC(=O)C(=C)C2C(OC(=O)C(=C)C)C1O)CO						1258517-59-7	Terpenes	Sesquiterpenes	DD0367	HPLC≥95%	level2
M0371	FT1800NR	M-H2O-H	C20H28O6	54.66	0	-3.19	Oridonin		345.172	345.171	6.154	NEG	9.61746e+06	9.45739e+06	9.76149e+06	9.61211e+06	0.0154017	SDHTXBWLVGWJFT-UHFFFAOYSA-N	CC1(C)CCC(O)C23COC(O)(C(O)C12)C12C(O)C(CCC31)C(=C)C2=O	HMDB0242516				3576890	28957-04-2	Terpenes	Diterpenes	HY-N0004	HPLC≥98%	level2
M0372	FT1820NR	M-H2O-H	C19H26O7	51.55	0	-2.3	Britannin		347.151	347.15	7.484	NEG	3.05318e+06	3.58062e+06	3.21677e+06	3.28352e+06	0.00526127	JXEGMONJOSAULB-UHFFFAOYSA-N	C=C1C(=O)OC2CC(C)C3C(OC(C)=O)CC(O)C3(C)C(OC(C)=O)C12						33627-28-0	Terpenes	Sesquiterpenes	HY-N3005	HPLC≥98%	level2
M0373	FT1828PR	M+H-H2O	C18H16O5	52.67	0	0.68	Norwogonin 5,7,8-trimethyl ether		295.097	295.097	8.291	POS	2.51432e+06	2.27376e+06	3.31823e+06	2.7021e+06	0.00432965	VFRLJCKMHUJGFR-UHFFFAOYSA-N	C1(OC)=C(OC)C2OC(C3C=CC=CC=3)=CC(=O)C=2C(OC)=C1		49757	LMPK12111333		14756218	23050-38-6	Flavonoids	Flavones	/	HPLC≥98%	level2
M0374	FT1831PR	M+H	C14H18N2O5	52.07	0	-1.36	Gamma-Glutamylphenylalanine		295.13	295.129	4.153	POS	1.00829e+07	1.02243e+07	9.89439e+06	1.00672e+07	0.0161309	XHHOHZPNYFQJKL-QWRGUYRKSA-N	N[C@@H](CCC(=O)N[C@@H](CC1=CC=CC=C1)C(O)=O)C(O)=O	HMDB0000594				111299	7432-24-8	Amino Acids, Peptides and derivatives	Peptides	HY-101399	HPLC≥98%	level2
M0375	FT1837NR	M-H	C20H30O5	63.98	42.87	-1.43	17-Hydroxyisolathyrol	287.2023, 349.2028, 350.2062	349.203	349.203	7.314	NEG	3.38402e+07	3.0264e+07	1.82877e+07	2.7464e+07	0.0440062	XKXYJTIBKZGIPR-SLTDYAAWSA-N	C/C1=C\C2C(C/C=C(/CO)C(O)C3C(O)C(C)CC3(O)C1=O)C2(C)C						93551-00-9	Terpenes	Diterpenes	HY-N4132	HPLC≥98%	level2
M0376	FT1853PR	M+Na	C16H19NO3	48.25	0	4.39	Sanguinine		296.123	296.124	1.806	POS	3.1764e+06	2.08462e+06	2.29684e+06	2.51929e+06	0.00403672	OYSGWKOGUVOGFQ-RBOXIYTFSA-N	CN1CCC23C=CC(CC2OC4=C(C=CC(=C34)C1)O)O		69379		C12232	443722	60755-80-8	Alkaloids		HY-131413	HPLC≥98%	level2
M0377	FT1858NR	M+FA-H	C14H13NO7	52.72	0	-1.14	Narciclasine		352.068	352.068	4.521	NEG	3.45106e+06	1.98471e+06	3.64095e+06	3.02557e+06	0.00484795	LZAZURSABQIKGB-AEKGRLRDSA-N	C1OC2=C(O1)C(=C3C(=C2)C4=CC(C(C(C4NC3=O)O)O)O)O		67049		C08533	72376	29477-83-6	Organoheterocyclic compounds		HY-16563	HPLC≥98%	level2
M0378	FT1913PR	M+H	C17H17NO4	54.5	0	0	N-cis-Caffeoyltyramine		300.123	300.123	5.352	POS	2.97944e+06	2.38724e+06	2.99841e+06	2.78836e+06	0.00446786	VSHUQLRHTJOKTA-XBXARRHUSA-N	OC1=CC=C(CCNC(=O)\C=C\C2=CC=C(O)C(O)=C2)C=C1	HMDB0033026	88918			9994897	103188-48-3	Phenylpropanoids	Simple phenylpropanoids	DF0133	HPLC≥98%	level2
M0379	FT1920PR	M+H	C16H12O6	57.84	0	-1	Tectorigenin		301.071	301.071	7.116	POS	4.93836e+06	4.99739e+06	4.87055e+06	4.93543e+06	0.00790817	OBBCRPUNCUPUOS-UHFFFAOYSA-N	C1(O)=CC2OC=C(C3=CC=C(O)C=C3)C(=O)C=2C(O)=C1OC	HMDB0042024	47889	LMPK12050385	C10534	5281811	548-77-6	Flavonoids	Isoflavones	HY-N0792	HPLC≥98%	level2
M0380	FT1951PR	M+H	C17H18O5	51.97	0	-0.99	Isomucronulatol		303.123	303.123	8.253	POS	1122204	1.24217e+06	1.2694e+06	1.21126e+06	0.00194083	NQRBAPDEZYMKFL-UHFFFAOYSA-N	C1(O)C=CC2CC(C3C=CC(OC)=C(OC)C=3O)COC=2C=1	HMDB0033189	48278	LMPK12080033		602152	52250-35-8	Flavonoids	Other flavonoids	HY-N2495	HPLC≥98%	level2
M0381	FT1968PR	M+NH4	C16H14O5	51.44	0	-0.33	Licochalcone B		304.118	304.118	6.099	POS	4.94979e+06	5.11744e+06	4.819e+06	4.96208e+06	0.00795086	DRDRYGIIYOPBBZ-XBXARRHUSA-N	C1(O)=CC=C(C(=O)/C=C/C2C=CC(O)=C(O)C=2OC)C=C1	HMDB0037320	52237	LMPK12120434		5318999	58749-23-8	Flavonoids	Chalcones	HY-N0373	HPLC≥98%	level2
M0382	FT1988PR	M+H	C16H32O5	53.57	0	-0.98	Aleuritic acid		305.233	305.233	6.046	POS	4.05619e+06	3.82641e+06	3.7278e+06	3.87013e+06	0.00620121	MEHUJCGAYMDLEL-CABCVRRESA-N	OCCCCCC[C@H](O)[C@H](O)CCCCCCCC(O)=O						533-87-9	Fatty Acyls		HY-N7076	HPLC≥98%	level2
M0383	FT2003NR	M+FA-H	C20H30O3	45.9	0	4.68	Steviol		363.214	363.216	10.931	NEG	631851	773946	753166	719654	0.00115312	QFVOYBUQQBFCRH-VQSWZGCSSA-N	[C@@]123CC([C@](O)(CC[C@@]1([H])[C@]1(C)CCC[C@@](C)(C(O)=O)[C@@]1([H])CC2)C3)=C			LMPR01040120		452967	471-80-7	Terpenes	Diterpenes	HY-N2057	HPLC≥98%	level2
M0384	FT2003PR	M+K	C10H12N4O5	51.31	0	0.65	Allopurinol riboside		307.044	307.044	1.438	POS	815189	792947	773097	793745	0.00127184	KFQUAMTWOJHPEJ-DAGMQNCNSA-N	OC[C@H]1O[C@H]([C@H](O)[C@@H]1O)N1N=CC2=C1NC=NC2=O	HMDB0000481	867			5273534	16220-07-8	Carbohydrates and Glycosides	Carbohydrates	HY-101397	HPLC≥98%	level2
M0385	FT2010NR	M+FA-H	C15H12O8	56.94	0	-1.37	Dihydromyricetin		365.052	365.052	4.658	NEG	1.34112e+07	1.29421e+07	1.34779e+07	1.32771e+07	0.0212742	KJXSIXMJHKAJOD-LSDHHAIUSA-N	C1(O)C=C2O[C@H](C3=CC(O)=C(O)C(O)=C3)[C@@H](O)C(=O)C2=C(O)C=1		3450	LMPK12113405	C02906	161557	27200-12-0	Flavonoids	Flavanonols	HY-N0112	HPLC≥98%	level2
M0386	FT2035PR	M+Na	C13H18O7	52.64	0	-0.97	Orcinol glucoside		309.095	309.095	3.811	POS	3.99773e+06	4.30836e+06	2.43226e+06	3.57945e+06	0.00573544	YTXIGTCAQNODGD-UHFFFAOYSA-N	Cc1cc(O)cc(OC2OC(CO)C(O)C(O)C2O)c1						21082-33-7	Carbohydrates and Glycosides	Carbohydrates	HY-N0008	HPLC≥98%	level2
M0387	FT2036PR	M+H	C19H16O4	59.16	32.18	-0.97	Bisdemethoxycurcumin	223.0761, 265.1230, 309.1129, 310.1162	309.113	309.112	9.691	POS	2.83983e+07	2.6183e+07	2.56291e+07	2.67368e+07	0.042841	PREBVFJICNPEKM-YDWXAUTNSA-N	OC1=CC=C(\C=C\C(=O)CC(=O)\C=C\C2=CC=C(O)C=C2)C=C1	HMDB0002114	58097			5315472	33171-05-0	Phenols	Polyphenols	HY-N0007	HPLC≥98%	level2
M0388	FT2079NR	M-H	C20H20O7	50.55	0	-1.62	Isosinensetin		371.115	371.114	7.628	NEG	1.4461e+06	1.63354e+06	1.68238e+06	1.58734e+06	0.00254343	UYCWETIUOAGWIL-UHFFFAOYSA-N	C1(OC)=C(OC)C2OC(C3C=C(OC)C(OC)=CC=3)=CC(=O)C=2C(OC)=C1	HMDB0037599	49827	LMPK12111403		632135	17290-70-9	Flavonoids	Flavones	B21516-10mg	HPLC≥98%	level2
M0389	FT2084NR	M-H	C21H24O6	53.75	0	-0.81	Tetrahydrocurcumin		371.151	371.15	9.443	NEG	537839	395839	313305	415661	0.000666024	LBTVHXHERHESKG-UHFFFAOYSA-N	COC1=CC(CCC(=O)CC(=O)CCC2=CC(OC)=C(O)C=C2)=CC=C1O	HMDB0005789	58316			124072	36062-04-1	Phenols	Polyphenols	HY-N0893	HPLC≥98%	level2
M0390	FT2101PR	M+H-H2O	C20H26O4	50.66	0	0.64	Jolkinolide B		313.18	313.18	11.114	POS	578029	437329	473999	496452	0.000795478	SOVOCMGDFRGRKF-MCDHERAVSA-N	CC1=C2[C@H]3O[C@]34CC[C@@H]3C(C)(C)CCC[C@@]3(C)[C@@H]4[C@H]3O[C@@]23OC1=O						37905-08-1	Terpenes	Diterpenes	DY0043-0020	HPLC≥98%	level2
M0391	FT2105NR	M+FA-H	C14H16O9	53.6	0	-1.61	BERGENIN		373.079	373.078	4.076	NEG	2.73556e+06	2.89279e+06	3.26285e+06	2.96373e+06	0.00474887	YWJXCIXBAKGUKZ-HJJNZUOJSA-N	COC1=C(C=C2C(=C1O)C3C(C(C(C(O3)CO)O)O)OC2=O)O		43945		C09919	66065	477-90-7	Phenylpropanoids	Coumarins	HY-N0017	HPLC≥98%	level2
M0392	FT2153PR	M+H	C17H16O6	61.07	49.89	-0.63	Persicogenin	145.0295, 167.0346, 177.0558, 214.1931, 271.1703, 317.1060, 317.1376, 317.1738, 317.2098, 318.1775	317.102	317.102	9.146	POS	1.17142e+06	870314	961142	1.00096e+06	0.00160386	LWBHKKLWSUFUNZ-UHFFFAOYSA-N	C1(OC)=CC2OC(C3C=C(O)C(OC)=CC=3)CC(=O)C=2C(O)=C1	HMDB0037481	53065	LMPK12140588		320054	28590-40-1	Flavonoids	Flavanones	DJ0353	HPLC≥98%	level2
M0393	FT2202PR	M+Na	C11H15N5O5	54.21	0	-1.56	N2-Methylguanosine		320.098	320.097	2.144	POS	848486	777766	731237	785830	0.00125915	SLEHROROQDYRAW-KQYNXXCUSA-N	CNC1=NC(=O)C2=C(N1)N(C=N2)[C@@H]1O[C@H](CO)[C@@H](O)[C@H]1O	HMDB0005862	58332			3035422	2140-77-4	Nucleotides and derivatives	Purine nucleosides	HY-111647	HPLC≥98%	level2
M0394	FT2208PR	M+K	C10H18O9	53.86	0	-0.93	Xylobiose		321.059	321.059	0.91	POS	1.86248e+07	2.115e+07	2.07922e+07	2.0189e+07	0.0323493	LGQKSQQRKHFMLI-NGIDVMRBSA-N	O[C@H]1[C@H](O)CO[C@@H](O[C@@H]2CO[C@H](O)[C@H](O)[C@H]2O)[C@@H]1O						6860-47-5	Carbohydrates and Glycosides	Carbohydrates	HY-N2468	HPLC≥98%	level2
M0395	FT2243NR	M-H2O-H	C17H26O11	60.15	43.6	-3.87	8-O-Acetylharpagide	59.0136, 71.0139, 89.0249, 119.0360, 179.0568, 179.0738, 209.6733, 225.0776, 341.1097, 387.1338	387.132	387.131	4.076	NEG	6.52712e+06	5.1724e+06	1.14221e+07	7.7072e+06	0.0123494	CAFTUQNGDROXEZ-PCCCKMBKSA-N	CC(=O)O[C@@]1(C)C[C@@H](O)[C@]2(O)C=CO[C@@H](O[C@@H]3O[C@H](CO)[C@@H](O)[C@H](O)[C@H]3O)C12						6926-14-3	Terpenes	Monoterpenes	HY-N0757	HPLC≥98%	level2
M0396	FT2267PR	M+NH4	C16H20O6	53.34	0	-0.92	Toddalolactone		326.16	326.16	6.351	POS	1.23274e+06	1.14196e+06	1.27171e+06	1.21547e+06	0.00194758	GLWPLQBQHWYKRK-UHFFFAOYSA-N	COc1cc2oc(=O)ccc2c(OC)c1CC(O)C(C)(C)O						483-90-9	Phenylpropanoids	Coumarins	HY-N0518	HPLC≥98%	level2
M0397	FT2272NR	M-H2O-H	C19H22O10	48.9	0	-4.6	aloenin		391.106	391.105	4.808	NEG	3.46072e+06	3.01484e+06	4.66331e+06	3.71295e+06	0.00594936	KFJNVVJUICKJEQ-LQDZTQBFSA-N	O=C1OC(=CC(OC)=C1)C=2C(OC3OC(CO)C(O)C(O)C3O)=CC(O)=CC2C						38412-46-3	Carbohydrates and Glycosides	Glycosides	DL0099-0010	HPLC≥95%	level2
M0398	FT2274PR	M+H-H2O	C18H16O7	50.17	0	0.92	Nevadensin		327.086	327.087	9.046	POS	356068	351726	444013	383936	0.00061519	KRFBMPVGAYGGJE-UHFFFAOYSA-N	C1(O)=C(OC)C2OC(C3C=CC(OC)=CC=3)=CC(=O)C=2C(O)=C1OC	HMDB0255572	49866	LMPK12111442	C10111	160921	10176-66-6	Flavonoids	Flavones	HY-N1377	HPLC≥98%	level2
M0399	FT2315PR	M+H	C17H14O7	55.71	0	-0.91	Prudomestin		331.082	331.082	9.391	POS	3.70924e+06	3.39304e+06	3.41791e+06	3.50673e+06	0.00561892	HLSIOUXODPWHFI-UHFFFAOYSA-N	C1(O)=C(OC)C2OC(C3C=CC(OC)=CC=3)=C(O)C(=O)C=2C(O)=C1	HMDB0030811	51571	LMPK12113159		10404353	3443-28-5	Flavonoids	Flavonols	DY0611	HPLC≥98%	level2
M0400	FT2360NR	M+FA-H	C16H18O9	54.47	0	-1	Cryptochlorogenic acid		399.094	399.094	4.229	NEG	4.28807e+06	1.5421e+06	2.10941e+06	2.64653e+06	0.00424059	GYFFKZTYYAFCTR-AVXJPILUSA-N	C1C(C(C(CC1(C(=O)O)O)O)OC(=O)C=CC2=CC(=C(C=C2)O)O)O	HMDB0030653	87120			9798666	905-99-7	Phenylpropanoids	Simple phenylpropanoids	HY-N0787	HPLC≥98%	level2
M0401	FT2364NR	M-H	C18H24O10	54.14	0	-1.5	Regaloside A		399.131	399.13	4.684	NEG	2.03181e+07	1.87084e+07	1.8002e+07	1.90095e+07	0.0304594	PADHSFRQMFRWLS-MUWVXHEGSA-N	C1=CC(=CC=C1/C=C/C(=O)OC[C@H](COC2C(C(C(C(O2)CO)O)O)O)O)O						114420-66-5	Carbohydrates and Glycosides	Glycosides	DW0107-0020	HPLC≥98%	level2
M0402	FT2367NR	M+FA-H	C21H22O5	53.26	0	-1.75	(2S)-Isoxanthohumol		399.146	399.146	7.905	NEG	4.46823e+06	4.55424e+06	4.14206e+06	4.38818e+06	0.00703129	YKGCBLWILMDSAV-SFHVURJKSA-N	COc1cc(O)c(CC=C(C)C)c2c1C(=O)C[C@@H](c1ccc(O)cc1)O2						70872-29-6	Flavonoids	Flavanones	HY-N2584	HPLC≥98%	level2
M0403	FT2393NR	M-H2O-H	C17H24O12	61.03	41.23	-2.99	Sesamoside	59.0136, 71.0138, 89.0247, 101.0250, 113.0254, 119.0360, 179.0586, 203.0348, 221.0454, 401.1091	401.111	401.11	4.036	NEG	2.48267e+07	3.31674e+07	2.53436e+07	2.77792e+07	0.0445114	XZVXEPPPQBLGMQ-HISQCTEXSA-N	COC(=O)C1=CO[C@@H](O[C@@H]2O[C@H](CO)[C@@H](O)[C@H](O)[C@H]2O)[C@@H]2[C@@]3(C)O[C@H]3[C@@H](O)[C@]12O						117479-87-5	Terpenes	Monoterpenes	HY-N0412	HPLC≥98%	level2
M0404	FT2410NR	M-H	C17H24O11	61.48	33.31	-1.74	10-Hydroxymajoroside	89.0234, 149.0596, 159.0444, 177.0554, 179.0349, 181.0713, 203.0347, 221.0455, 403.1240, 404.1279	403.126	403.125	3.915	NEG	1.81864e+07	2.06258e+07	1.82897e+07	1.90339e+07	0.0304986	IWDXNCIWSRAIAR-OCGKWZSUSA-N	COC(=O)C1=CO[C@H](C2=C([C@H](C[C@H]12)O)CO)O[C@H]3[C@@H]([C@H]([C@@H]([C@H](O3)CO)O)O)O						259753-12-3	Terpenes	Monoterpenes	Y54765-5mg	HPLC≥98%	level2
M0405	FT2427NR	M-H	C19H18O10	49.65	0	2.72	Lancerin		405.08	405.082	4.543	NEG	1.3309e+06	1.46814e+06	1.6641e+06	1.48771e+06	0.0023838	JUZGXATTXYZBGK-HBVDJMOISA-N	C1=CC2=C(C=C1O)C(=O)C3=C(O2)C(=C(C=C3O)O)C4C(C(C(C(O4)CO)O)O)O		68114		C10075	5281645	81991-99-3	Phenylpropanoids	Xanthones	HY-N2159	HPLC≥98%	level2
M0406	FT2431NR	M-H	C17H26O11	52.72	0	-2.47	Morroniside		405.142	405.141	3.945	NEG	3.1233e+06	3.34781e+06	3.39756e+06	3.28956e+06	0.00527094	YTZSBJLNMIQROD-MIUNAIJKSA-N	COC(=O)C1=CO[C@@H](O[C@H]2O[C@H](CO)[C@@H](O)[C@@H](O)[C@H]2O)[C@@H]2[C@@H](C)O[C@@H](O)C[C@@H]12						25406-64-8	Terpenes	Monoterpenes	HY-N0532	HPLC≥98%	level2
M0407	FT2450NR	M-H	C20H24O9	62.52	31.58	-1.96	Torachrysone-8-O-beta-D-glucoside	95.0493, 113.0599, 133.0135, 139.0393, 157.0500, 165.0187, 201.0403, 205.0867, 407.1340, 408.1375	407.136	407.136	6.203	NEG	3.13897e+07	3.20526e+07	4.74882e+07	3.69768e+07	0.0592489	GHKWPHRULCFTBB-CZNQJBLBSA-N	COc1cc(O[C@@H]2O[C@H](CO)[C@@H](O)[C@H](O)[C@H]2O)c2c(O)c(C(C)=O)c(C)cc2c1						64032-49-1	Quinones	Naphthoquinones	HY-N1141	HPLC≥98%	level2
M0408	FT2475PR	M+NH4	C20H24N2O2	53.39	0	-1.17	Viquidil		342.218	342.218	5.171	POS	8.49748e+06	7.75045e+06	7.39321e+06	7.88038e+06	0.0126269	DKRSEIPLAZTSFD-LSDHHAIUSA-N	C=C[C@H]1CNCC[C@H]1CCC(=O)c1ccnc2ccc(OC)cc12						52211-63-9	Organoheterocyclic compounds		HY-105559A	HPLC≥98%	level2
M0409	FT2483PR	M+H	C19H22N2O4	53.74	0	-1.46	HuMantenidine		343.166	343.166	4.36	POS	3.83626e+06	3.09994e+06	3.01462e+06	3.31694e+06	0.00531482	FLDAHLDTMBMPJD-SEEUIANRSA-N	CCC1=N[C@H]2C[C@@]3(C(=O)N(OC)c4ccccc43)[C@@H]3OC[C@@H]2[C@H]1[C@H]3O						114027-39-3	Indoles and derivatives		DH0197	HPLC≥98%	level2
M0410	FT2501PR	M+NH4	C19H21NO4	49.97	0	0.29	(S)-scoulerine		345.181	345.181	4.908	POS	2.45085e+06	2.1115e+06	1.78259e+06	2.11498e+06	0.00338889	KNWVMRVOBAFFMH-HNNXBMFYSA-N	[H][C@@]12CC3=C(CN1CCC1=CC(OC)=C(O)C=C21)C(O)=C(OC)C=C3	HMDB0304001	64362		C02106	439654	6451-73-6	Alkaloids		DJ0163-0010	HPLC≥98%	level2
M0411	FT2503NR	M+FA-H	C17H20O9	53.43	0	-2.18	4-Feruloylquinic acids		413.111	413.11	4.664	NEG	735961	1.47303e+06	1.12339e+06	1.11079e+06	0.00177985	VTMFDSJJVNQXLT-XQCMRRNBSA-N	O=C(OC1C(O)CC(O)(C(=O)O)CC1O)C=CC2=CC=C(O)C(OC)=C2						2613-86-7	Phenylpropanoids	Simple phenylpropanoids	HY-N6598	HPLC≥98%	level2
M0412	FT2505NR	M-H	C22H22O8	53.68	0	-1.45	Epipodophyllotoxin		413.125	413.125	7.293	NEG	1.45848e+06	2.04686e+06	1.42346e+06	1.64293e+06	0.00263251	YJGVMLPVUAXIQN-LGWHJFRWSA-N	COc1cc([C@@H]2c3cc4c(cc3[C@@H](O)[C@H]3COC(=O)[C@H]23)OCO4)cc(OC)c1OC						4375-07-9	Phenylpropanoids	Lignans	B25498-10mg	HPLC≥98%	level2
M0413	FT2509PR	M+NH4	C15H20O8	50.22	0	-1.16	Androsin		346.15	346.15	4.457	POS	3.70279e+06	4.9508e+06	4.69057e+06	4.44805e+06	0.00712723	QUOZWMJFTQUXON-UXXRCYHCSA-N	COc1cc(C(C)=O)ccc1O[C@@H]1O[C@H](CO)[C@@H](O)[C@H](O)[C@H]1O						531-28-2	Carbohydrates and Glycosides	Glycosides	HY-N1399	HPLC≥98%	level2
M0414	FT2517NR	M-H2O-H	C21H22O10	51.82	0	-2.89	Engeletin		415.105	415.104	5.339	NEG	7.91724e+06	13428552	1.15963e+07	1.09807e+07	0.0175946	VQUPQWGKORWZII-HRQVQVFKSA-N	C[C@H]1O[C@H](O[C@H]2C(=O)c3c(O)cc(O)cc3O[C@H]2c2ccc(O)cc2)[C@@H](O)[C@@H](O)[C@H]1O						572-31-6	Flavonoids	Flavanones	HY-N0436	HPLC≥98%	level2
M0415	FT2570PR	M+H-H2O	C21H24N2O4	53.74	0	1.42	Uncarine E		351.17	351.17	5.859	POS	3.19709e+07	3.16611e+07	3.12645e+07	3.16322e+07	0.050685	JMIAZDVHNCCPDM-PFDNRQJHSA-N	CC1C2CN3CCC4(C3CC2C(=CO1)C(=O)OC)C5=CC=CC=C5NC4=O		71803		C17597	9885603	5171-37-9	Organoheterocyclic compounds		HY-N4157	HPLC≥98%	level2
M0416	FT2607PR	M+NH4	C21H24N2O2	57.84	0	0	(+)-3,4-Didehydrocoronaridine		354.218	354.218	5.905	POS	1.36063e+07	1.49581e+07	1.51006e+07	1.4555e+07	0.0233219	CMKFQVZJOWHHDV-UHFFFAOYSA-N	CCC1=CC2CN3CCC4=C(NC5=CC=CC=C45)C(C2)(C13)C(=O)OC	HMDB0242242				418553	2468-21-5	Alkaloids		HY-N0252	HPLC≥98%	level2
M0417	FT2608PR	M+NH4	C21H24N2O2	54.08	0	-1.13	Tabersonine		354.218	354.218	6.087	POS	1.59807e+07	1.58663e+07	1.57207e+07	1.58559e+07	0.0254063	FNGGIPWAZSFKCN-UHFFFAOYSA-N	O=C(OC)C1=C2NC=3C=CC=CC3C24CCN5CC=CC(C1)(CC)C54						4429-63-4	Alkaloids		HY-N1431	HPLC≥98%	level2
M0418	FT2610PR	M+NH4	C21H24N2O2	53.39	0	-1.41	Vindolinine		354.219	354.218	5.086	POS	1.25079e+07	1.01354e+07	1.38731e+07	1.21721e+07	0.0195037	JSLDLCGKZDUQSH-JSTULQQLSA-N	COC(=O)[C@@H]1C[C@@]23C=CCN4CCC5(c6ccccc6NC15C2C)C43						5980-02-9	Indoles and derivatives		DC0093	HPLC≥98%	level2
M0419	FT2625PR	M+H	C21H26N2O3	51.14	0	-1.97	Humantenine		355.203	355.202	5.585	POS	4.33614e+07	4.37657e+07	4.66067e+07	4.45779e+07	0.0714283	SJKRPUOXUNOPOP-MDYJQAGHSA-N	C/C=C1\CN(C)C2C[C@@]3(C(=O)N(OC)c4ccccc43)[C@@H]3C[C@@H]1C2CO3						82375-29-9	Alkaloids		STC5460105	HPLC≥98%	level2
M0420	FT2644NR	M-H	C18H24O12	49.88	0	-2.55	Asperuloside acid		431.122	431.121	4.201	NEG	6.86996e+06	9.67062e+06	6.32678e+06	7.62246e+06	0.0122137	DGDWCRWJRNMRKX-DILZHRMZSA-N	O=C(O)C1=COC(OC2OC(CO)C(O)C(O)C2O)C3C(=CC(O)C13)COC(=O)C						25368-11-0	Terpenes	Monoterpenes	HY-N6246	HPLC≥98%	level2
M0421	FT2647NR	M+FA-H	C18H26O9	57.84	33.59	-1.86	Methylsyringin	59.0136, 71.0138, 89.0248, 101.0251, 119.0360, 179.0557, 205.0870, 305.2455, 305.2894, 431.1918	431.158	431.157	5.16	NEG	1.23271e+07	1.30486e+07	1.11589e+07	1.21782e+07	0.0195134	KDZYNPVXUQIVAO-LSUNSJSKSA-N	COCC=CC1=CC(=C(C(=C1)OC)OC2C(C(C(C(O2)CO)O)O)O)OC	HMDB0039570	94129			15108321	139742-20-4	Terpenes	Monoterpenes	DM0213-0005	HPLC≥98%	level2
M0422	FT2653PR	M+NH4	C20H24N2O3	48.51	0	-1.12	YOHIMBIC ACID		358.213	358.213	5.027	POS	8.85308e+06	8.22869e+06	6.04213e+06	7.70797e+06	0.0123507	AADVZSXPNRLYLV-GKMXPDSGSA-N	C1CC(C(C2C1CN3CCC4=C(C3C2)NC5=CC=CC=C45)C(=O)O)O		43847			72131	522-87-2	Alkaloids		HY-121936	HPLC≥98%	level2
M0423	FT2662PR	M+H	C16H22O9	54.3	0	-0.28	Sweroside		359.134	359.134	4.5	POS	2.59137e+06	2.56149e+06	2.60674e+06	2.58653e+06	0.00414447	VSJGJMKGNMDJCI-ZASXJUAOSA-N	C=CC1C2CCOC(=O)C2=COC1OC3C(C(C(C(O3)CO)O)O)O		71539		C17071	161036	14215-86-2	Terpenes	Monoterpenes	HY-N0806	HPLC≥98%	level2
M0424	FT2699NR	M-H2O-H	C26H32O7	49.66	0	1.6	19-Oxocinobufagin		437.195	437.196	8.082	NEG	408157	477709	578866	488244	0.000782325	FRUGXBQKMCOIBP-CDIOGTMDSA-N	CC(=O)O[C@@H]1[C@H](c2ccc(=O)oc2)[C@@]2(C)CC[C@H]3[C@@H](CC[C@@H]4C[C@@H](O)CC[C@]34C=O)[C@]23O[C@H]13						24512-59-2	Steroids	Other steroids	DY0232	HPLC≥98%	level2
M0425	FT2723NR	2M-H	C9H16O6	52.15	0	-2.5	ascaroside C3		439.184	439.183	1.969	NEG	590514	682997	606230	626581	0.00100399	RYYMJVGKZLQYPG-YYWONIAYSA-N	O(CCC(=O)O)[C@H]1[C@H](O)C[C@@H](O)[C@H](C)O1			LMFA13040005		44202063	1086696-26-5	Carbohydrates and Glycosides	Glycosides	HY-N6978	HPLC≥98%	level2
M0426	FT2741NR	M+FA-H	C20H28O8	49.38	0	-2.04	(4E,12E)-1,7-Dihydroxytetradeca-4,12-diene-8,10-diyn-6-yl beta-D-glucopyranoside		441.178	441.178	5.255	NEG	1.79217e+07	1.74423e+07	1.7162e+07	1.75086e+07	0.0280545	MMMUDYVKKPDZHS-UPPVCQNNSA-N	CC=CC#CC#CC(C(C=CCCCO)OC1C(C(C(C(O1)CO)O)O)O)O		830495			53486204	129277-38-9	Carbohydrates and Glycosides	Glycosides	HY-N0327	HPLC≥98%	level2
M0427	FT2744PR	M+H	C22H26N2O3	50.89	0	0.27	Geissoschizine methyl ether		367.201	367.201	6.826	POS	5.40155e+07	5.36041e+07	5.57136e+07	5.44444e+07	0.0872376	VAMJZLUOKJRHOW-XEASWFAXSA-N	C/C=C1/CN2CCc3c([nH]c4ccccc34)[C@@H]2C[C@@H]1/C(=C/OC)C(=O)OC						60314-89-8	Alkaloids		HY-N2411	HPLC≥98%	level2
M0428	FT2764PR	M+H	C21H24N2O4	64.53	44.48	-0.81	16-Epivoacarpine	160.0762, 369.1849, 370.1872	369.182	369.181	4.928	POS	1.66127e+08	1.28839e+08	1.2426e+08	1.39742e+08	0.223912	ZROBSNVANUBAJZ-UHFFFAOYSA-N	CC=C1CN2C3Cc4c([nH]c5ccccc45)C2(O)CC1C3(CO)C(=O)OC						114027-38-2	Alkaloids		HY-N1599	HPLC≥98%	level2
M0429	FT2792PR	M+H	C21H26N2O4	62.79	43.98	-0.54	N-demethylechitamine	160.0762, 371.1980, 372.2006	371.197	371.197	5.051	POS	1.20363e+08	1.226e+08	1.21325e+08	1.21429e+08	0.194569	VZZBVNLFHYEUHM-MEASUVLSSA-N	C/C=C\1/CN2CC[C@@]34[C@@]2([C@H](C[C@@H]1C3(CO)C(=O)OC)O)NC5=CC=CC=C45						60048-88-6	Indoles and derivatives		DQ0475	HPLC≥98%	level2
M0430	FT2799PR	M+NH4	C16H18O9	54.18	0	-1.34	Magnolioside		372.13	372.129	4.175	POS	1.85747e+06	1.47045e+06	1.57126e+06	1.63306e+06	0.00261669	WBAVLTNIRYDCPM-YMILTQATSA-N	COC1=C(C=C2C=CC(=O)OC2=C1)OC3C(C(C(C(O3)CO)O)O)O		985238			3084335	20186-29-2	Phenylpropanoids	Coumarins	HY-N7034	HPLC≥98%	level2
M0431	FT2812NR	2M-H	C13H10N2O2	50.03	0	0.44	Methyl beta-carboline-1-carboxylate		451.141	451.141	5.769	NEG	2.41094e+06	2.108e+06	2.55625e+06	2.3584e+06	0.00377892	FRNCTTUBAHKEBZ-UHFFFAOYSA-N	COC(=O)c1nccc2c1[nH]c1ccccc12						3464-66-2	Alkaloids		DM0207	HPLC≥98%	level2
M0432	FT2821PR	M+H	C16H22O10	45.5	0	4.27	Swertiamarin		375.125	375.127	4.582	POS	3.53868e+06	4.53217e+06	4.77821e+06	4.28302e+06	0.00686279	HEYZWPRKKUGDCR-QBXMEVCASA-N	C=CC1C(OC=C2C1(CCOC2=O)O)OC3C(C(C(C(O3)CO)O)O)O		67944		C09800	442435	17388-39-5	Terpenes	Monoterpenes	HY-N0807	HPLC≥98%	level2
M0433	FT2863NR	M-H	C20H28O12	56.4	44.71	-2.83	Paeonolide	165.0552, 459.1527, 460.1574	459.153	459.152	4.159	NEG	6.21654e+06	7.07405e+06	4.98156e+06	6.09071e+06	0.0097593	IDZZECHGWAZTIB-NYBIBFQCSA-N	CC(=O)C1=C(C=C(C=C1)OC)OC2C(C(C(C(O2)COC3C(C(C(CO3)O)O)O)O)O)O		68521		C10715	442923	72520-92-4	Carbohydrates and Glycosides	Glycosides	HY-N2156	HPLC≥98%	level2
M0434	FT2875PR	M+Na	C22H31NO3	57.98	48.82	2.63	Songorine	70.0660, 72.0817, 120.0814, 145.0290, 177.0553, 247.1453, 362.2535, 380.2208, 380.2635, 381.2245	380.218	380.219	3.88	POS	3.42076e+06	3.71024e+06	3.34905e+06	3.49335e+06	0.00559748	CBOSLVQFGANWTL-UHFFFAOYSA-N	C=C1C2CC3(C1O)C1CC4C5(C)CCC(O)C4(C1N(CC)C5)C3CC2=O						509-24-0	Terpenes	Diterpenes	HY-N2080	HPLC≥98%	level2
M0435	FT2878NR	M-H	C22H22O11	52.24	0	-1.95	Isoscoparin		461.111	461.11	5.015	NEG	3.10114e+06	3.28485e+06	3.3651e+06	3.25036e+06	0.00520814	KOMUHHCFAXYRPO-DGHBBABESA-N	C1(O)=CC2OC(C3C=CC(O)=C(OC)C=3)=CC(=O)C=2C(O)=C1[C@H]1[C@H](O)[C@@H](O)[C@H](O)[C@@H](CO)O1		49168	LMPK12110738	C05990	442611	20013-23-4	Flavonoids	Flavones	B28064-10mg	HPLC≥98%	level2
M0436	FT2899PR	M+K	C12H24O11	53.82	0	-1.04	Maltitol		383.096	383.095	0.823	POS	3.97172e+07	3.92358e+07	3.6932e+07	3.86283e+07	0.0618951	VQHSOMBJVWLPSR-WUJBLJFYSA-N	OC[C@H](O)[C@@H](O)[C@H](O[C@H]1O[C@H](CO)[C@@H](O)[C@H](O)[C@H]1O)[C@H](O)CO	HMDB0002928	3484			493591	585-88-6	Carbohydrates and Glycosides	Carbohydrates	HY-B2122	HPLC≥98%	level2
M0437	FT2903PR	M+Na	C16H24O9	57.2	40.72	-1.57	8-epideoxyloganic acid	383.1295, 383.2061, 384.1326	383.132	383.132	4.542	POS	8.99845e+06	8.50617e+06	8.33805e+06	8.61423e+06	0.0138028	DSXFHNSGLYXPNG-SPLNBZCLSA-N	C[C@@H]1CC[C@@H]2C(C(=O)O)=CO[C@@H](O[C@@H]3O[C@H](CO)[C@@H](O)[C@H](O)[C@H]3O)C21						88668-99-9	Terpenes	Monoterpenes	B31123-5mg	HPLC≥98%	level2
M0438	FT2928NR	M-H	C22H28O11	53.34	0	-2.35	Cimifugin 4'-O-beta-D-glucopyranoside		467.158	467.157	4.603	NEG	847670	977456	996327	940484	0.00150696	XATAXBHNGRMKLI-OOBAEQHESA-N	COc1c2c(cc3oc(CO)cc(=O)c13)O[C@H](C(C)(C)O[C@@H]1O[C@H](CO)[C@@H](O)[C@H](O)[C@H]1O)C2						1632110-81-6	Carbohydrates and Glycosides	Glycosides	DS0120	HPLC≥98%	level2
M0439	FT2937PR	M+H	C24H32O4	51.18	0	-0.52	Resibufogenin		385.238	385.238	9.637	POS	579633	738448	731044	683041	0.00109445	ATLJNLYIJOCWJE-CWMZOUAVSA-N	C1[C@]2(C)[C@@]3([H])CC[C@]4(C)[C@@]([H])(C5=COC(=O)C=C5)C[C@H]5O[C@@]45[C@]3([H])CC[C@]2([H])C[C@@H](O)C1		71531	LMST01130031	C17058	6917974	465-39-4	Steroids	Other steroids	HY-N0815	HPLC≥98%	level2
M0440	FT2944NR	M-H	C30H46O4	49.57	0	-1.49	16alpha-Hydroxydehydrotrametenolic acid		469.334	469.333	11.148	NEG	311306	417753	346492	358517	0.000574461	XSLKAKROJKMHIT-WIUKAADNSA-N	CC(C)=CCC[C@@H](C(=O)O)[C@H]1[C@H](O)C[C@@]2(C)C3=CC[C@H]4C(C)(C)[C@@H](O)CC[C@]4(C)C3=CC[C@]12C						176390-66-2	Terpenes	Triterpenes	DQ0073-0010	HPLC≥98%	level2
M0441	FT2959PR	M+Na	C22H26N2O3	53	0	2.31	Villocarine A		389.182	389.183	6.45	POS	3.39984e+06	2.59422e+06	2.88473e+06	2.9596e+06	0.00474224	VAMJZLUOKJRHOW-YNIQLQCKSA-N	C/C=C\1/CN2CCC3=C([C@H]2C[C@@H]1/C(=C\OC)/C(=O)OC)NC4=CC=CC=C34						1319743-81-1			DV0009-0005	HPLC≥98%	level2
M0442	FT2965NR	M-H	C22H18O12	52.76	0	-2.11	Chicoric acid		473.075	473.074	4.791	NEG	2.91245e+06	3782279	4.69515e+06	3.79663e+06	0.00608343	YDDGKXBLOXEEMN-IABMMNSOSA-N	OC(=O)[C@H](OC(=O)\C=C\C1=CC(O)=C(O)C=C1)[C@@H](OC(=O)\C=C\C1=CC(O)=C(O)C=C1)C(O)=O	HMDB0002375	58128		C10437	5281764	6537-80-0	Phenylpropanoids	Simple phenylpropanoids	HY-N0457	HPLC≥98%	level2
M0443	FT2977PR	M+Na	C16H18O10	57.43	0	-1.53	Fraxin		393.08	393.08	4.354	POS	7.88511e+06	7.827e+06	7.63013e+06	7.78075e+06	0.0124673	CRSFLLTWRCYNNX-YJADWKFMSA-N	COc1cc2ccc(=O)oc2c(O[C@@H]2OC(CO)[C@@H](O)[C@@H](O)C2O)c1O						524-30-1	Phenylpropanoids	Coumarins	HY-N0579	HPLC≥98%	level2
M0444	FT3026NR	M-H	C24H32N6O5	58.33	39.52	-3.1	Segetalin B	78.9592, 152.9977, 483.2379	483.239	483.238	6.04	NEG	4.81678e+06	4.24045e+06	4.62812e+06	4.56179e+06	0.00730947	VBQDUSUKSGAFMN-OACKDKIBSA-N	CC(C)[C@@H]1N=C(O)CN=C(O)[C@H](C)N=C(O)[C@H](Cc2c[nH]c3ccccc23)N=C(O)[C@H](C)N=C1O						164991-89-3	Flavonoids	Chalcones	HY-107245	HPLC≥97%	level2
M0445	FT3036NR	M-H	C30H46O5	58.57	43.45	-2.47	Quillaic acid	53.9256, 196.2785, 242.9093, 268.2427, 293.5794, 305.2558, 366.3195, 455.3231, 485.3298, 486.3396	485.33	485.328	10.764	NEG	1.61371e+06	1.48518e+06	1.49237e+06	1.53042e+06	0.00245223	MQUFAARYGOUYEV-UAWZMHPWSA-N	[C@]12([C@H](O)C[C@@]3(C)[C@]4(C)CC[C@@]5([H])[C@](C)(C=O)[C@@H](O)CC[C@]5(C)[C@@]4([H])CC=C3[C@]1([H])CC(C)(C)CC2)C(=O)O		67317	LMPR0106150037	C08972	101810	631-01-6	Terpenes	Triterpenes	HY-N0839	HPLC≥98%	level2
M0446	FT3102PR	M+Na	C20H18O8	51.19	0	-1.22	Moluccanin		409.09	409.09	6.431	POS	1.27195e+06	1.23191e+06	1.64181e+06	1.38189e+06	0.00221424	GBLZBLJGCQTQMB-PXNSSMCTSA-N	COc1cc([C@@H]2Oc3cc4oc(=O)ccc4cc3O[C@H]2CO)cc(OC)c1O						116521-73-4	Phenylpropanoids	Coumarins	DM0069	HPLC≥98%	level2
M0447	FT3105PR	M+H	C19H20O10	50.23	0	3.91	(1s)-1,5-anhydro-1-[2,4,6-trihydroxy-3-(4-hydroxybenzoyl)phenyl]-d-glucitol		409.11	409.111	4.217	POS	4.89115e+06	4.63163e+06	4.43046e+06	4.65108e+06	0.00745255	BZYKNVLTMWYEFA-ZJKJAXBQSA-N	O=C(C1=CC=C(O)C=C1)C2=C(O)C=C(O)C(=C2O)C3OC(CO)C(O)C(O)C3O						104669-02-5	Phenols	Polyphenols	HY-N4008	HPLC≥98%	level2
M0448	FT3118PR	M+Na	C17H24O10	50.3	0	-1.7	Geniposide		411.128	411.127	4.278	POS	4.09439e+06	3.39511e+06	3.52079e+06	3.6701e+06	0.00588069	IBFYXTRXDNAPMM-ZYTZASFUSA-N	COC(=O)C1=CO[C@@H](OC2O[C@H](CO)[C@@H](O)[C@H](O)[C@H]2O)[C@H]2C(CO)=CC[C@H]12						24512-63-8	Terpenes	Monoterpenes	HY-N0009	HPLC≥98%	level2
M0449	FT3121PR	M+H	C20H26O9	48.77	0	3.65	Bruceine D		411.162	411.163	4.48	POS	1.25585e+07	1.28256e+07	1.25625e+07	1.26489e+07	0.0202676	JBDMZGKDLMGOFR-FTSVMOQFSA-N	CC1=CC(=O)C(O)[C@@]2(C)C1CC1OC(=O)C(O)[C@@]3(O)[C@]4(C)OC[C@]13C2C(O)C4O						21499-66-1	Terpenes	Diterpenes	HY-N3014	HPLC≥98%	level2
M0450	FT3135PR	M+H-H2O	C21H18O10	52.47	0	0	Chrysin 7-glucuronide		413.087	413.087	6.079	POS	3.53322e+06	3.17395e+06	3.3204e+06	3.34253e+06	0.00535581	IDRSJGHHZXBATQ-ZFORQUDYSA-N	C1(O[C@H]2[C@H](O)[C@@H](O)[C@H](O)[C@@H](C(=O)O)O2)=CC2OC(C3C=CC=CC=3)=CC(=O)C=2C(O)=C1			LMPK12110149		14135335	35775-49-6	Flavonoids	Flavones	HY-N2376	HPLC≥98%	level2
M0451	FT3145PR	M+K	C22H33NO4	52.62	0	2.41	TUBERSTEMONINE		414.202	414.203	5.113	POS	1.19594e+07	1.01731e+07	1.42335e+07	1.2122e+07	0.0194234	GYOGHROCTSEKDY-JJDZUBOLSA-N	CCC1C2CCCCN3C2C(CC3C4CC(C(=O)O4)C)C5C1OC(=O)C5C		84994			100781	6879-01-2	Alkaloids		HY-N0352	HPLC≥98%	level2
M0452	FT3174PR	M+H-H2O	C20H22O11	51.34	0	-0.24	Peucedanoside A		421.114	421.114	4.237	POS	5.52809e+06	4.48509e+06	5.5042e+06	5.17246e+06	0.00828797	AKXFCIJCZSDVRU-YBLFUTRPSA-N	C[C@@]1([C@@H]2[C@@H](C3=C(O2)C=CC4=C3OC(=O)C=C4)O[C@H]1OC5[C@@H]([C@H]([C@@H]([C@H](O5)CO)O)O)O)O							Carbohydrates and Glycosides	Glycosides	DP0082	HPLC≥98%	level2
M0453	FT3181PR	M+NH4	C17H24O11	52.3	0	-1.89	Phlorigidoside C		422.167	422.166	3.905	POS	1.11079e+06	1.5587e+06	989010	1.2195e+06	0.00195404	VZRXACBYBGKGNQ-BZBFCOPTSA-N	COC(=O)C1=COC(O[C@@H]2OC(CO)C(O)C(O)C2O)[C@@H]2[C@H]1C(O)C1O[C@@]12C						276691-32-8	Terpenes	Monoterpenes	DP0056	HPLC≥98%	level2
M0454	FT3227PR	M+H-H2O	C22H22O10	50.7	0	4.66	(-)-Maackiain 3-O-glucoside		429.115	429.117	6.046	POS	1.31917e+06	1.23321e+06	1.43778e+06	1.33005e+06	0.00213118	VGSYCWGXBYZLLE-QEEQPWONSA-N	O([C@H]1[C@H](O)[C@@H](O)[C@H](O)[C@@H](CO)O1)C1C=CC2[C@]3([H])OC4C=C5OCOC5=CC=4[C@]3([H])COC=2C=1	HMDB0303946	48121	LMPK12070033	C10538	442827	6807-83-6	Flavonoids	Other flavonoids	HY-N0616	HPLC≥98%	level2
M0455	FT3229PR	M+H	C20H28O10	51.71	0	3.73	Rosavin		429.172	429.174	4.985	POS	9.95271e+06	7.83933e+06	7.88127e+06	8.55777e+06	0.0137123	RINHYCZCUGCZAJ-IPXOVKFZSA-N	O[C@H]1CO[C@@H](OC[C@H]2O[C@@H](OC/C=C/c3ccccc3)[C@H](O)[C@@H](O)[C@@H]2O)[C@H](O)[C@H]1O						84954-92-7	Phenylpropanoids	Simple phenylpropanoids	HY-N0507	HPLC≥98%	level2
M0456	FT3241NR	M-H	C22H30O14	51.89	0	-2.51	6'-O-beta-D-Glucosylgentiopicroside		517.159	517.157	3.974	NEG	7.6672e+06	7.81814e+06	8.17992e+06	7.88842e+06	0.0126398	BERNCPGDRADLCG-KEXDUYRESA-N	C=C[C@@H]1C2=CCOC(=O)C2=CO[C@H]1O[C@@H]1O[C@H](CO[C@@H]2O[C@H](CO)[C@@H](O)[C@H](O)[C@H]2O)[C@@H](O)[C@H](O)[C@H]1O						115713-06-9	Terpenes	Monoterpenes	HY-N2100	HPLC≥98%	level2
M0457	FT3241PR	M+NH4	C15H26O13	53.86	0	-0.46	Xylotriose		432.172	432.171	0.906	POS	6.40939e+06	6.406e+06	8.74696e+06	7.18745e+06	0.0115166	JCSJTDYCNQHPRJ-FDVJSPBESA-N	OC1OC[C@@H](O[C@@H]2OC[C@@H](O[C@@H]3OC[C@@H](O)[C@H](O)[C@H]3O)[C@H](O)[C@H]2O)[C@H](O)[C@H]1O						47592-59-6	Carbohydrates and Glycosides	Carbohydrates	HY-N2469	HPLC≥98%	level2
M0458	FT3246PR	M+H	C21H20O10	48.66	0	-2.08	Pueraria glycoside 1		433.115	433.114	4.118	POS	7.49643e+06	7.5875e+06	7.59441e+06	7.55945e+06	0.0121127	GARZMRVWLORUSR-VPRICQMDSA-N	C1(O)=C([C@H]2[C@H](O)[C@@H](O)[C@H](O)[C@@H](CO)O2)C2OC=C(C3C=CC(O)=C(O)C=3)C(=O)C=2C=C1		407920	LMPK12050041		5748205	117060-54-5	Flavonoids	Isoflavones	HY-N1980	HPLC≥98%	level2
M0459	FT3283NR	M+FA-H	C26H40O8	57.72	44.86	-2.67	Neoandrographolide	57.4393, 59.1167, 93.6316, 111.0089, 215.6769, 317.2131, 479.2696, 525.1553, 525.2714, 547.1071	525.273	525.272	7.233	NEG	1.09638e+06	922239	1.19506e+06	1.07123e+06	0.00171645	YGCYRQKJYWQXHG-RDNQFMDVSA-N	CC1(CCCC2(C1CCC(=C)C2CCC3=CCOC3=O)C)COC4C(C(C(C(O4)CO)O)O)O		985467			9848024	27215-14-1	Terpenes	Diterpenes	HY-N0721	HPLC≥98%	level2
M0460	FT3297PR	M+Na	C20H18O10	58.72	41.62	-1.13	Kaempferol 3-O-beta-D-xylofuranoside	261.0377, 441.0799, 441.1672, 441.2198, 442.0837	441.08	441.08	5.053	POS	5.48991e+06	6.52864e+06	4.9929e+06	5.67049e+06	0.00908596	POQICXMTUPVZMX-WNJKXWAASA-N	OC[C@H]1O[C@@H](OC2=C(OC3=C(C(O)=CC(O)=C3)C2=O)C2=CC=C(O)C=C2)[C@H](O)[C@H]1O	HMDB0302329				5748554	5041-67-8	Flavonoids	Flavones	ST58690105	HPLC≥98%	level2
M0461	FT3304PR	M+K	C24H34O5	47.53	0	2.27	Gamabufotalin		441.202	441.203	5.926	POS	1.21869e+06	1.23474e+06	1.15314e+06	1.20219e+06	0.0019263	FMTLOAVOGWSPEF-KJRPADTMSA-N	C1[C@]2(C)[C@@]3([H])[C@H](O)C[C@]4(C)[C@@]([H])(C5=COC(=O)C=C5)CC[C@]4(O)[C@]3([H])CC[C@]2([H])C[C@@H](O)C1		71464	LMST01130026	C16962	259803	465-11-2	Steroids	Other steroids	HY-N0883	HPLC≥98%	level2
M0462	FT3310NR	M-H2O-H	C24H22O15	51.87	0	0	Quercetin 3-(6''-malonylglucoside)		531.077	531.077	4.89	NEG	3.96342e+06	3.77388e+06	4.16631e+06	3.96787e+06	0.00635781	NBQPHANHNTWDML-UJKBSQBPSA-N	C1(O)=CC2OC(C3C=C(O)C(O)=CC=3)=C(O[C@H]3[C@H](O)[C@@H](O)[C@H](O)[C@@H](COC(CC(O)=O)=O)O3)C(=O)C=2C(O)=C1			LMPK12112139	C12638	5282159	96862-01-0	Flavonoids	Flavonols	HY-N9397	HPLC≥98%	level2
M0463	FT3342PR	M+H-H2O	C21H20O12	53.83	0	0	8-Hydroxyluteolin 7-glucoside		447.093	447.093	4.765	POS	1.27471e+06	1.23587e+06	1.45908e+06	1.32322e+06	0.00212023	BIPHTXZNUUXTIC-GHNMMOQISA-N	C1(O[C@H]2[C@H](O)[C@@H](O)[C@H](O)[C@@H](CO)O2)=C(O)C2OC(C3C=C(O)C(O)=CC=3)=CC(=O)C=2C(O)=C1			LMPK12111371		44217932	32455-43-9	Flavonoids	Flavones	DH0323-0005	HPLC≥98%	level2
M0464	FT3343PR	M+H	C22H22O10	56.85	37.46	-1.79	Swertisin	219.0294, 231.0298, 261.0400, 297.0608, 315.0871, 327.0869, 369.0977, 411.1093, 429.1203, 447.1284	447.13	447.129	5.147	POS	1.14985e+07	8.40171e+06	7.04207e+06	8.98076e+06	0.0143901	ABRULANJVVJLFI-DGHBBABESA-N	C1(OC)=CC2OC(C3C=CC(O)=CC=3)=CC(=O)C=2C(O)=C1[C@H]1[C@H](O)[C@@H](O)[C@H](O)[C@@H](CO)O1		49400	LMPK12110972		124034	6991-10-2	Flavonoids	Flavones	DD0084-0020	HPLC≥95%	level2
M0465	FT3429PR	M+H	C20H28O12	49.91	0	3.04	Apiopaeonoside		461.163	461.164	4.642	POS	5.31914e+06	5.62183e+06	4.9004e+06	5280456	0.00846101	IRLNKOAURQPXIQ-UHFFFAOYSA-N	O=C(C1=CC=C(OC)C=C1OC2OC(COC3OCC(O)(CO)C3O)C(O)C(O)C2O)C						100291-86-9	Carbohydrates and Glycosides	Glycosides	HY-N2161	HPLC≥98%	level2
M0466	FT3431PR	M+K	C23H37NO6	48.56	0	2.6	Lappaconine		462.223	462.224	4.542	POS	4.57426e+06	4.13338e+06	4.19923e+06	4.30229e+06	0.00689367	PTILZYWJYHNZDS-UHFFFAOYSA-N	CCN1CC2(O)CCC(OC)C34C5CC6C(OC)CC(O)(C5C6OC)C(C(O)C23)C14						23943-93-3	Terpenes	Diterpenoids	DG0180	HPLC≥98%	level2
M0467	FT3447PR	M+H	C21H20O12	63.73	32.41	-1.94	Hyperin	153.0187, 177.0552, 303.0507, 303.0875	465.105	465.104	4.888	POS	6.44964e+07	6.46756e+07	6.50117e+07	6.47279e+07	0.103715	OVSQVDMCBVZWGM-DTGCRPNFSA-N	C1(O)=CC2OC(C3C=C(O)C(O)=CC=3)=C(O[C@H]3[C@H](O)[C@@H](O)[C@@H](O)[C@@H](CO)O3)C(=O)C=2C(O)=C1	HMDB0030775	87190	LMPK12112041	C10073	5281643	482-36-0	Flavonoids	Flavonols	HY-N0452	HPLC≥98%	level2
M0468	FT3488NR	M-H2O-H	C26H28O15	51.33	0	-3.92	Luteolin 7-apiosyl-(1->2)-glucoside		561.129	561.127	4.726	NEG	3.90174e+06	4.28626e+06	4.55045e+06	4.24615e+06	0.00680371	YSXNEFJASLJGTK-YRCFQSNFSA-N	C1(O[C@H]2[C@H](O[C@H]3[C@H](O)[C@](CO3)(CO)O)[C@@H](O)[C@H](O)[C@@H](CO)O2)=CC2OC(C3C=C(O)C(O)=CC=3)=CC(=O)C=2C(O)=C1	HMDB0301864	93155	LMPK12110657		101248035	506410-53-3	Flavonoids	Flavones	DM0081-0020	HPLC≥98%	level2
M0469	FT3490NR	M-H	C24H34O15	48.14	0	-1.96	Glomeratose A		561.185	561.184	4.557	NEG	5.7851e+06	4.44763e+06	5.91984e+06	5.38419e+06	0.00862722	PQHNJDATPYXLIX-JKCNAQEDSA-N	COc1cc(/C=C/C(=O)O[C@H]2[C@H](O)[C@@H](CO)O[C@@]2(CO)O[C@H]2O[C@H](CO)[C@@H](O)[C@H](O)[C@H]2O)cc(OC)c1OC						202471-84-9	Phenylpropanoids		HY-N2498	HPLC≥98%	level2
M0470	FT3494PR	M+H	C20H23N7O7	59.21	45.15	-1.9	Folinic acid	208.7206, 259.1196, 302.1259, 345.1317, 474.1749, 474.3322	474.175	474.174	3.787	POS	3.77647e+06	3.01539e+06	3.42931e+06	3.40706e+06	0.00545921	VVIAGPKUTFNRDU-STQMWFEESA-N	NC1=NC(=O)C2=C(NC[C@H](CNC3=CC=C(C=C3)C(=O)N[C@@H](CCC(O)=O)C(O)=O)N2C=O)N1	HMDB0001562			C03479	149436	80433-71-2	Pteridines and derivatives		HY-13667	HPLC≥98%	level2
M0471	FT3500PR	M+H-H2O	C23H24O12	52.25	0	-0.42	Aurantio-obtusin beta-D-glucoside		475.125	475.124	5.443	POS	4.28677e+06	4.02966e+06	4.6729e+06	4.32978e+06	0.00693771	LQYQYAJWKXDTHR-PHVGODQESA-N	CC1=CC2=C(C(=C1O)OC)C(=O)C3=C(C(=C(C=C3C2=O)OC4C(C(C(C(O4)CO)O)O)O)OC)O		68232		C10303	442725	129025-96-3	Phenylpropanoids	Coumarins	HY-N4179	HPLC≥98%	level2
M0472	FT3514NR	M-H2O-H	C25H28O16	54.73	0	-0.18	Neomangiferin		565.12	565.119	4.016	NEG	1.0978e+06	878201	1.13922e+06	1.03841e+06	0.00166387	VUWOVGXVRYBSGI-IRXABLMPSA-N	O=c1c2cc(O[C@@H]3O[C@H](CO)[C@@H](O)[C@H](O)[C@H]3O)c(O)cc2oc2cc(O)c([C@@H]3O[C@H](CO)[C@@H](O)[C@H](O)[C@H]3O)c(O)c12						64809-67-2	Phenylpropanoids	Xanthones	HY-N0723	HPLC≥98%	level2
M0473	FT3533NR	M+FA-H	C26H36O11	52.57	0	-2.99	Secoisolariciresinol monoglucoside		569.227	569.226	4.969	NEG	2.25945e+06	2.6994e+06	1.7099e+06	2.22292e+06	0.00356183	DRLPXFRWJUZTMG-DNABOVRESA-N	COc1cc(C[C@@H](CO)[C@H](CO[C@@H]2O[C@H](CO)[C@@H](O)[C@H](O)[C@H]2O)Cc2ccc(O)c(OC)c2)ccc1O						63320-67-2	Phenylpropanoids	Lignans	B32716-5mg	HPLC≥98%	level2
M0474	FT3591NR	M+FA-H	C25H26O13	50.95	0	-4.66	Apigenin 6-C-alpha-L-arabinopyranosyl-8-C-beta-D-xylopyranoside		579.141	579.138	4.853	NEG	2.41801e+06	2.83675e+06	1.44083e+06	2.23186e+06	0.00357617	LDVNKZYMYPZDAI-KOLVQPCJSA-N	O=c1cc(-c2ccc(O)cc2)oc2c([C@@H]3OC[C@@H](O)[C@H](O)[C@H]3O)c(O)c([C@@H]3OC[C@H](O)[C@H](O)[C@H]3O)c(O)c12						677021-30-6	Flavonoids	Flavones	DQ0088-0005	HPLC≥98%	level2
M0475	FT3610NR	M+FA-H	C22H34O15	48.03	0	-2.23	8-Epi-Loganic acid-6'-O-beta-D-glucoside		583.191	583.189	4.119	NEG	1.5546e+06	1.63481e+06	1.45591e+06	1.54844e+06	0.0024811	XCXZPJYVZYGBQA-QYVHRZEDSA-N	C[C@H]1[C@H](O)C[C@H]2C(C(=O)O)=CO[C@H](O[C@H]3O[C@@H](CO[C@@H]4O[C@H](CO)[C@@H](O)[C@H](O)[C@H]4O)[C@H](O)[C@@H](O)[C@@H]3O)[C@H]21						176226-39-4	Terpenes	Monoterpenes	DB0165-0010	HPLC≥98%	level2
M0476	FT3621PR	M+Na	C21H26O13	51.55	0	-1.96	Fabiatrin		509.129	509.128	4.24	POS	2.57636e+06	2.5731e+06	1.75794e+06	2.30247e+06	0.0036893	AHBJPGDMGKOLJC-OJHUANBKSA-N	COc1cc2ccc(=O)oc2cc1O[C@@H]1O[C@H](CO[C@@H]2OC[C@@H](O)[C@H](O)[C@H]2O)[C@@H](O)[C@H](O)[C@H]1O						18309-73-4	Phenylpropanoids	Coumarins	DF0020	HPLC≥98%	level2
M0477	FT3644NR	M+FA-H	C29H36O10	48.08	0	-2.89	10-Deacetylbaccatin III		589.232	589.231	6.18	NEG	1.9053e+06	2.08518e+06	1.82908e+06	1.93985e+06	0.00310827	YWLXLRUDGLRYDR-ZUKOLHLZSA-N	CC(=O)O[C@@]12COC1CC(O)[C@@]1(C)C(=O)C(O)C3=C(C)C(O)C[C@@](O)(C(OC(=O)c4ccccc4)[C@@H]21)C3(C)C						32981-86-5	Terpenes	Diterpenes	HY-16565	HPLC≥98%	level2
M0478	FT3650NR	M-H2O-H	C27H30O16	47.21	0	-4.4	Quercetin 3-glucosyl-(1->2)-rhamnoside		591.14	591.138	5.121	NEG	1.88684e+06	1.4344e+06	2.72544e+06	2.01556e+06	0.00322958	DFNXNCCYQRPZMD-ZDOVWLMSSA-N	C1(O)=CC2OC(C3C=C(O)C(O)=CC=3)=C(O[C@H]3[C@H](O[C@H]4[C@H](O)[C@@H](O)[C@H](O)[C@@H](CO)O4)[C@H](O)[C@@H](O)[C@H](C)O3)C(=O)C=2C(O)=C1			LMPK12112193		10167806	143016-74-4	Flavonoids	Flavonols	DH0061	HPLC≥98%	level2
M0479	FT3717NR	M-H	C28H34O15	52.29	0	-2.13	Hesperidin		609.185	609.184	5.162	NEG	3.16722e+06	3.12334e+06	3.51333e+06	3.26796e+06	0.00523634	QUQPHWDTPGMPEX-HPUKAVHFSA-N	COc1ccc(C2CC(=O)c3c(O)cc(O[C@@H]4OC(CO[C@@H]5OC(C)[C@H](O)[C@@H](O)C5O)[C@@H](O)[C@@H](O)C4O)cc3O2)cc1O						520-26-3	Flavonoids	Flavanones	HY-15337	HPLC≥98%	level2
M0480	FT3745PR	M+H	C25H26O13	53.38	0	-2.24	Apigenin-6-C-beta-D-xylopyranosyl-8-C-alpha-L-arabinopyranoside		535.147	535.146	4.748	POS	2.17685e+06	2.2615e+06	2.85123e+06	2.42986e+06	0.00389342	LDVNKZYMYPZDAI-LUCKJMCUSA-N	O=c1cc(-c2ccc(O)cc2)oc2c([C@H]3OC[C@H](O)[C@H](O)[C@H]3O)c(O)c([C@@H]3OC[C@@H](O)[C@H](O)[C@H]3O)c(O)c12						85700-46-5	Flavonoids	Flavones	DQ0456-0005	HPLC≥98%	level2
M0481	FT3766PR	M+H	C25H30O13	50.97	0	2.23	Picroside III		539.173	539.175	4.5	POS	7.33531e+06	7.40865e+06	7.53578e+06	7.42658e+06	0.0118998	RMSKZOXJAHOIER-VOACHAMZSA-N	COc1cc(C=CC(=O)OC2C3C=COC(OC4OC(CO)C(O)C(O)C4O)C3[C@@]3(CO)OC23)ccc1O						64461-95-6	Terpenes	Monoterpenes	DH0034	HPLC≥98%	level2
M0482	FT3788NR	M-H	C29H36O15	53.13	0	-2.25	Verbascoside		623.201	623.2	4.89	NEG	1.35139e+06	1.88711e+06	1.35276e+06	1.53042e+06	0.00245223	FBSKJMQYURKNSU-UHFFFAOYSA-N	CC1OC(OC2C(O)C(OCCC3=CC=C(O)C(O)=C3)OC(CO)C2OC(=O)C=CC2=CC=C(O)C(O)=C2)C(O)C(O)C1O	HMDB0259785				354009	61276-17-3	Carbohydrates and Glycosides	Glycosides	HY-N0021	HPLC≥98%	level2
M0483	FT3802NR	2M-H	C14H18O8	48.12	0	-2.55	Glucovanillin		627.196	627.195	4.28	NEG	1.43777e+06	1.84031e+06	2.27113e+06	1.84974e+06	0.00296388	LPRNQMUKVDHCFX-RKQHYHRCSA-N	COC1=C(C=CC(=C1)C=O)OC2C(C(C(C(O2)CO)O)O)O		73372		C19808	6452133	494-08-6	Carbohydrates and Glycosides	Glycosides	HY-N6667	HPLC≥98%	level2
M0484	FT3810NR	M+Cl	C27H32O15	59.78	36.99	-2.85	Rubrofusarin gentiobioside	150.9994, 301.0721, 595.1686, 631.1467	631.147	631.145	5.182	NEG	3.05094e+07	3.18474e+07	2.8385e+07	3.02473e+07	0.0484659	JIBJMBHKGBDCPN-IJTBWITGSA-N	COc1cc(O[C@@H]2O[C@H](CO[C@@H]3O[C@H](CO)[C@@H](O)[C@H](O)[C@H]3O)[C@@H](O)[C@H](O)[C@H]2O)c2c(O)c3c(=O)cc(C)oc3cc2c1						24577-90-0	Phenylpropanoids	Xanthones	HY-N4177	HPLC≥98%	level2
M0485	FT3844PR	M+H-H2O	C32H46O9	57.85	31.8	-3.59	Cucurbitacin A	100.0764, 105.0342, 112.1130, 162.0918, 171.1497, 176.1076, 233.1659, 435.2770, 557.3150	557.316	557.313	7.173	POS	7.95007e+06	8.01651e+06	7.89723e+06	7.9546e+06	0.0127459	IHTCCHVMPGDDSL-IVNGUWCNSA-N	[C@@]12(CO)C(=O)C[C@]3(C)[C@]([H])([C@H](O)C[C@@]3(C)[C@]1([H])CC=C1C(C)(C)C([C@@H](O)C[C@@]21[H])=O)[C@](O)(C)C(=O)/C=C/C(C)(C)OC(=O)C		41666	LMST01010103	C08793	5281315	6040-19-3	Terpenes	Triterpenes	DH0080	HPLC≥98%	level2
M0486	FT3905NR	M+FA-H	C28H32O15	50.84	0	-3.52	Kakkalide		653.177	653.175	6.175	NEG	4.19446e+06	4.1354e+06	4.01068e+06	4.11351e+06	0.00659118	QTVAYNGFFDZGDR-CIJVEFAYSA-N	COc1ccc(-c2coc3cc(O[C@@H]4O[C@H](CO[C@@H]5OC[C@@H](O)[C@H](O)[C@H]5O)[C@@H](O)[C@H](O)[C@H]4O)c(OC)c(O)c3c2=O)cc1						58274-56-9	Flavonoids	Isoflavones	HY-N4244	HPLC≥98%	level2
M0487	FT3962PR	M+H-H2O	C28H34O15	61.11	33.37	-1.52	Neohesperidin	301.0713, 313.0713, 327.0870, 351.0872, 357.0975, 369.0978, 395.1137, 413.1242, 431.1348, 593.1887	593.189	593.188	5.153	POS	7.20218e+07	6.94157e+07	6.57504e+07	6.90626e+07	0.110661	ARGKVCXINMKCAZ-GNKGNJJFSA-N	COc1ccc([C@H]2CC(=O)c3c(O)cc(O[C@@H]4O[C@H](CO)[C@@H](O)[C@H](O)[C@H]4O[C@@H]4O[C@@H](C)[C@H](O)[C@@H](O)[C@H]4O)cc3O2)cc1O						13241-33-3	Flavonoids	Flavanones	HY-N0101	HPLC≥98%	level2
M0488	FT4000NR	M-H	C31H38O17	58.14	44.25	-3.52	Tenuifoliside A	125.0242, 151.0035, 213.3584, 255.0659, 301.0721, 681.2042	681.208	681.206	5.666	NEG	1.97207e+06	2.15359e+06	2.84657e+06	2.32407e+06	0.00372392	BBUQNXDJRVCZTI-FNUXIAMKSA-N	COC1=CC(=CC(=C1OC)OC)C=CC(=O)OC2C(C(OC2(CO)OC3C(C(C(C(O3)COC(=O)C4=CC=C(C=C4)O)O)O)O)CO)O		985430			46933844	139726-35-5	Terpenes	Triterpenes	HY-N6076	HPLC≥98%	level2
M0489	FT4011PR	M+H-H2O	C28H32O16	53.21	0	-0.66	Rhamnocitrin 3,4'-diglucoside		607.167	607.167	5.187	POS	8.59299e+06	6.98539e+06	6.76199e+06	7.44679e+06	0.0119322	KKPKUPKKMALLKG-QDYVESOYSA-N	C1(OC)=CC2OC(C3C=CC(O[C@H]4[C@H](O)[C@@H](O)[C@H](O)[C@@H](CO)O4)=CC=3)=C(O[C@H]3[C@H](O)[C@@H](O)[C@H](O)[C@@H](CO)O3)C(=O)C=2C(O)=C1		407178	LMPK12112566		5492406	116183-66-5	Flavonoids	Flavonols	HY-N1444	HPLC≥98%	level2
M0490	FT4036PR	M+K	C32H48O9	60.83	45.98	-3.58	Oleandrin	209.0279, 305.1713, 615.2941	615.297	615.295	9.491	POS	745383	671412	761300	726032	0.00116334	JLPDBLFIVFSOCC-KYYHTQDCSA-N	CO[C@H]1C[C@H](O[C@H]2CC[C@@]3(C)C(CC[C@@H]4[C@@H]3CC[C@]3(C)[C@@H](C5=CC(=O)OC5)[C@@H](OC(C)=O)C[C@]43O)C2)O[C@@H](C)[C@@H]1O						465-16-7	Steroids	Steroidal saponins	HY-13719	HPLC≥98%	level2
M0491	FT4047PR	M+Na	C27H32O15	65.57	47.82	-2.1	Kouitchenside G	317.0851, 619.1657	619.166	619.165	5.171	POS	6.23797e+07	6.26274e+07	6.21507e+07	6.23859e+07	0.0999625	MWYPCJMHTQFUAQ-YCPAWSGYSA-N	COC1=CC=CC2=C1OC3=C(C2=O)C(=CC(=C3)OC)O[C@H]4[C@@H]([C@H]([C@@H]([C@H](O4)CO[C@H]5[C@@H]([C@H]([C@@H]([C@H](O5)CO)O)O)O)O)O)O						1444411-75-9	Phenylpropanoids	Xanthones	DK0100-0005	HPLC≥98%	level2
M0492	FT4097NR	M+FA-H	C30H36O17	46.49	0	-4.49	Tenuifoliside B		713.2	713.197	4.686	NEG	2.1721e+06	1.95645e+06	1.8622e+06	1.99691e+06	0.00319971	HBYKIOIUVMDUIK-GUJRDUPISA-N	COc1cc(/C=C/C(=O)O[C@H]2[C@H](O)[C@@H](CO)O[C@@]2(CO)O[C@H]2O[C@H](COC(=O)c3ccc(O)cc3)[C@@H](O)[C@H](O)[C@H]2O)cc(OC)c1O						139726-36-6	Carbohydrates and Glycosides	Glycosides	HY-N4268	HPLC≥98%	level2
M0493	FT4142PR	M+Na	C29H34O17	49.24	0	-2.51	Syringetin 3-rutinoside		677.172	677.171	5.234	POS	1.79712e+06	2.46914e+06	2.56202e+06	2.27609e+06	0.00364704	BWDMLCWSGGUHGK-MWLOISQDSA-N	C1(O)=CC2OC(C3C=C(OC)C(O)=C(OC)C=3)=C(O[C@H]3[C@H](O)[C@@H](O)[C@H](O)[C@@H](CO[C@H]4[C@H](O)[C@H](O)[C@@H](O)[C@H](C)O4)O3)C(=O)C=2C(O)=C1			LMPK12112489		102402404	53430-50-5	Flavonoids	Flavonols	DD0219	HPLC≥98%	level2
M0494	FT4165NR	2M-H	C17H20O9	50.49	0	-4.62	chlorogenic acid methyl ester		735.221	735.218	4.482	NEG	1.94612e+06	1.99117e+06	1.43299e+06	1.79009e+06	0.00286831	MZNIJRAPCCELQX-AWOKGZDASA-N	COC(=O)C1(CC(C(C(C1)OC(=O)C=CC2=CC(=C(C=C2)O)O)O)O)O		985117			6476139	123483-19-2	Phenylpropanoids	Simple phenylpropanoids	HY-N4168	HPLC≥98%	level2
M0495	FT4174NR	M-H	C33H40O19	51.92	0	-2.03	Chrysophanol triglucoside		739.212	739.211	5.368	NEG	1.28674e+07	1.20582e+07	1.10102e+07	1.19786e+07	0.0191937	SOWISUOFXLRAML-VULFOYAMSA-N	CC1=CC2=C(C(=C1)O[C@H]3[C@@H]([C@H]([C@@H]([C@H](O3)CO[C@H]4[C@@H]([C@H]([C@@H]([C@H](O4)CO)O)O[C@H]5[C@@H]([C@H]([C@@H]([C@H](O5)CO)O)O)O)O)O)O)O)C(=O)C6=C(C2=O)C=CC=C6O						120181-07-9	Quinones	Anthraquinones	DD0359	HPLC≥98%	level2
M0496	FT4214NR	M-H	C34H44O19	47.41	0	-3.05	Arenarioside		755.245	755.243	4.352	NEG	1.9866e+06	1.51665e+06	1.33852e+06	1.61392e+06	0.00258603	XPLMUADTACCMDJ-UVQMCPPLSA-N	C[C@@H]1O[C@@H](O[C@@H]2[C@@H](O)[C@H](OCCc3ccc(O)c(O)c3)O[C@H](CO[C@@H]3OC[C@@H](O)[C@H](O)[C@H]3O)[C@H]2OC(=O)/C=C/c2ccc(O)c(O)c2)[C@H](O)[C@H](O)[C@H]1O						94130-58-2	Carbohydrates and Glycosides	Glycosides	B24072-5mg	HPLC≥98%	level2
M0497	FT4269PR	M+H	C33H40O20	53.22	0	-2.25	Manghaslin		757.222	757.22	4.5	POS	5.42236e+06	5.90171e+06	5.83038e+06	5.71815e+06	0.00916233	HKNBJSRIYRDSLB-MAWNCODISA-N	C1(O)=CC2OC(C3C=C(O)C(O)=CC=3)=C(O[C@H]3[C@H](O[C@H]4[C@H](O)[C@H](O)[C@@H](O)[C@H](C)O4)[C@@H](O)[C@H](O)[C@@H](CO[C@H]4[C@H](O)[C@H](O)[C@@H](O)[C@H](C)O4)O3)C(=O)C=2C(O)=C1	HMDB0302955	50531	LMPK12112115		11498684	55696-57-6	Flavonoids	Flavones	DH0313-0010	HPLC≥98%	level2
M0498	FT4272NR	M-H	C42H66O14	59.49	48.28	-3.15	Zingibroside R1	86.9682, 88.1604, 89.0242, 112.9860, 113.4382, 139.8786, 248.9628, 366.6794, 613.3853, 793.4434	793.443	793.44	9.769	NEG	740220	823811	832414	798815	0.00127996	WJQOMUVKRDJBGZ-COUNGWPASA-N	CC1(C)CC[C@]2(C(=O)O)CC[C@]3(C)C(=CC[C@@H]4[C@@]5(C)CC[C@H](O[C@@H]6O[C@H](C(=O)O)[C@@H](O)[C@H](O)[C@H]6O[C@@H]6O[C@H](CO)[C@@H](O)[C@H](O)[C@H]6O)C(C)(C)[C@@H]5CC[C@]43C)[C@@H]2C1						80930-74-1	Terpenes	Triterpenes	HY-N6924	HPLC≥98%	level2
M0499	FT4276NR	M-H2O-H	C37H50O20	46.12	0	-3.65	Jionoside B1		795.277	795.274	5.181	NEG	2.90077e+06	2.71308e+06	2.77433e+06	2.79606e+06	0.0044802	FXFHFOSEURHWMO-AQHLZYGVSA-N	CC1C(C(C(C(O1)OC2C(C(OC(C2OC(=O)C=CC3=CC(=C(C=C3)O)OC)COC4C(C(C(C(O4)CO)O)O)O)OCCC5=CC(=C(C=C5)OC)O)O)O)O)O		68346		C10473	5281782	120406-37-3	Carbohydrates and Glycosides	Carbohydrates	HY-N2218	HPLC≥98%	level2
M0500	FT4333NR	M+FA-H	C41H64O14	50.41	0	4.6	Cogoxin		825.42	825.424	6.894	NEG	557212	499590	436602	497801	0.00079764	LTMHDMANZUZIPE-UHFFFAOYSA-N	CC1OC(CC(O)C1O)OC1C(O)CC(OC2C(O)CC(OC3CCC4(C)C(CCC5C4CC(O)C4(C)C(CCC54O)C4=CC(=O)OC4)C3)OC2C)OC1C	HMDB0250399				3062	20830-75-5	Steroids	Other steroids	DJ0309	HPLC≥98%	level2
M0501	FT4343NR	2M-H	C23H23N3O5	50.06	0	3.09	Topotecan		841.315	841.318	4.604	NEG	2.54888e+06	2.71166e+06	1.73524e+06	2.33192e+06	0.0037365	UCFGDBYHRUNTLO-QHCPKHFHSA-N	CC[C@@]1(O)C(=O)OCC2=C1C=C1N(CC3=CC4=C(C=CC(O)=C4CN(C)C)N=C13)C2=O	HMDB0015164	68881		C11158	60700	119413-54-6	Alkaloids		HY-13768A	HPLC≥98%	level2
M0502	FT0015NR	M-H	C6H6O2	60.54	73.85	8.25	1,3-Benzenediol	108.0222, 109.0209, 109.0301	109.028	109.029	3.387	NEG	2.3344e+07	2.37572e+07	2.45663e+07	2.38892e+07	0.0382782	GHMLBKRAJCXXBS-UHFFFAOYSA-N	OC1=CC(O)=CC=C1	HMDB0032037	43324		C01751	5054		Phenols				level2
M0503	FT0048PR	M+H-H2O	C5H9NO3	50.9	0	0.88	cis-4-Hydroxyproline		114.055	114.055	1.003	POS	2.23321e+07	2.12766e+07	1.10647e+07	1.82245e+07	0.0292015	PMMYEEVYMWASQN-IMJSIDKUSA-N	O[C@@H]1CN[C@@H](C1)C(O)=O	HMDB0240251			C01015			Amino Acids, Peptides and derivatives				level2
M0504	FT0069NR	M-H2O-H	C5H10O5	56.34	35.43	2.29	D-Apiose	57.0343, 71.0139, 73.0295, 85.0234, 85.0298, 88.0408, 101.0250, 113.0253, 113.0362, 114.0205	131.034	131.034	0.887	NEG	5.2519e+07	5.41594e+07	4.93397e+07	5.2006e+07	0.0833306	ASNHGEVAWNWCRQ-UHFFFAOYSA-N	OCC1(O)COC(O)C1O	HMDB0029941			C01488	4479683		Carbohydrates and Glycosides	Carbohydrates			level2
M0505	FT0117NR	M-H	C9H7NO	60.86	73.37	6.25	Indole-3-carboxaldehyde	144.0328, 144.0448, 145.0486	144.044	144.045	5.516	NEG	8.76643e+06	8.82078e+06	8.09388e+06	8.56037e+06	0.0137165	OLNJUISKUQQNIM-UHFFFAOYSA-N	O=CC1=CNC2=C1C=CC=C2	HMDB0029737	67018		C08493	10256	487-89-8	Indoles and derivatives		HY-W007376	HPLC≥98%	level2
M0506	FT0119PR	M+H-H2O	C5H10N2O3	51.36	0	1.55	DL-Glutamine		129.066	129.066	0.895	POS	3.04778e+07	2.88014e+07	2.86029e+07	2.9294e+07	0.0469386	ZDXPYRJPNDTMRX-UHFFFAOYSA-N	O=C(O)C(N)CCC(=N)O						6899-04-3	Amino Acids, Peptides and derivatives		T0326	HPLC≥98%	level2
M0507	FT0134NR	M-H2O-H	C6H14O5	51.27	0	1.36	1-Deoxy-D-glucitol		147.065	147.066	1.556	NEG	1.40293e+07	1.40124e+07	1.37305e+07	1.39241e+07	0.0223109	SKCKOFZKJLZSFA-UHFFFAOYSA-N	CC(C(C(C(CO)O)O)O)O	HMDB0041500	95885	LMFA05000598		3429		Carbohydrates and Glycosides	Carbohydrates			level2
M0508	FT0169NR	M-H2O-H	C6H6O6	62.69	55.98	1.29	dehydroascorbicacid	67.0188, 83.0141, 111.0000, 111.0095, 155.0009	154.998	154.998	0.997	NEG	2.43348e+07	1.87127e+07	2.63803e+07	2.31426e+07	0.037082	SBJKKFFYIZUCET-UHFFFAOYSA-N	C(C(C1C(=O)C(=O)C(=O)O1)O)O					440667		Organoheterocyclic compounds				level2
M0509	FT0177NR	M+FA-H	C6H8O2	64.64	78.04	3.82	2,3-Anhydromevalonic acid	113.0599, 157.0501	157.049	157.05	4.582	NEG	1.28031e+07	1.36201e+07	1.35202e+07	1.33145e+07	0.0213341	RPEASMBMVIKUTH-UHFFFAOYSA-N	CC1=CC(=O)OCC1		458149			557445		Organoheterocyclic compounds				level2
M0510	FT0218NR	M-H	C5H10O6	70.71	94.42	4.24	2,3,4,5-tetrahydroxypentanoic acid	59.0127, 75.0077, 87.0078, 105.0185, 129.0186, 147.0293, 165.0400	165.039	165.04	0.845	NEG	2.34499e+08	2.30407e+08	2.31893e+08	2.32266e+08	0.372166	QXKAIJAYHKCRRA-UHFFFAOYSA-N	C(C(C(C(C(=O)O)O)O)O)O					10264		Carbohydrates and Glycosides	Carbohydrates			level2
M0511	FT0228NR	M-H	C8H8O4	71.64	89.38	3.59	4-hydroxy-2-methoxybenzoic acid	123.0443, 167.0344	167.034	167.034	4.442	NEG	1.22203e+09	1.17828e+09	1.16267e+09	1.18766e+09	1.90302	GWYPJBKNXSRAPX-UHFFFAOYSA-N	COC1=C(C=CC(=C1)O)C(=O)O					12695575						level2
M0512	FT0237NR	M+FA-H	C8H12O	71.99	92.87	3.55	2-Cyclooctenone	71.0491, 125.0963, 169.0864	169.086	169.086	7.63	NEG	3.16413e+07	3.4135e+07	3.52733e+07	3.36832e+07	0.0539715	NSHQAIKRVDXIMX-UHFFFAOYSA-N	C1CCC=CC(=O)CC1					5367523						level2
M0513	FT0239PR	M+H-H2O	C6H11NO4	51.18	0	2.08	Aminoadipic acid		144.065	144.066	0.934	POS	2.86247e+07	2.33398e+07	2.5681e+07	2.58818e+07	0.0414711	OYIFNHCXNCRBQI-UHFFFAOYSA-N	C(=O)(O)C(N)CCCC(=O)O	HMDB0302754	324	LMFA01170098	C00956	469	542-32-5	Amino Acids, Peptides and derivatives		HY-113328	HPLC≥98%	level2
M0514	FT0264NR	M+FA-H	C6H10O3	69.27	94.88	2.86	(E)-4-hydroxyhex-2-enoic acid	85.0649, 113.0600, 115.0392, 131.0706, 157.0500, 175.0608	175.06	175.061	4.176	NEG	9.72619e+07	8.93889e+07	8.49422e+07	9.0531e+07	0.14506	ZYIDCTGWYIVEER-UHFFFAOYSA-N	CCC(C=CC(=O)O)O							Organic acids and derivatives				level2
M0515	FT0286NR	M-H	C9H8O4	64.45	72.94	2.79	3-Hydroxyphenylpyruvic acid	135.0443, 179.0345	179.034	179.035	4.451	NEG	1.57098e+08	1.52717e+08	1.50216e+08	1.53344e+08	0.245707	PNYWALDMLUDDTA-UHFFFAOYSA-N	OC(=O)C(=O)CC1=CC(O)=CC=C1	HMDB0011663	347			5318321						level2
M0516	FT0288NR	M-H2O-H	C10H14O4	50.78	0	0	suspenolic acid		179.071	179.071	6.02	NEG	8.78955e+06	9.08507e+06	8.94059e+06	8.93841e+06	0.0143222	IELQHZQCXAWVCI-UHFFFAOYSA-N	CC(=O)OC1CCC(=CC(=O)O)CC1					10774324		Carboxylic acid and derivatives				level2
M0517	FT0341NR	M-H	C10H20O3	54.47	30.79	2.14	2-Hydroxydecanoic acid	125.0963, 141.1278, 187.0974, 187.1336	187.133	187.134	8.938	NEG	4.14693e+06	4.79794e+06	4.48769e+06	4.47752e+06	0.00717444	GHPVDCPCKSNJDR-UHFFFAOYSA-N	C(CCCCCCC)C(O)C(=O)O	HMDB0242148	35411	LMFA01050029		21488	5393-81-7	Fatty Acyls		T29352	HPLC≥98%	level2
M0518	FT0350NR	M+FA-H	C6H8O4	51.55	0	1.59	2,6,10-trimethyl-dodecane		189.04	189.04	1.885	NEG	7.7338e+06	8.1131e+06	7.49594e+06	7.78095e+06	0.0124676	VOLMSPGWNYJHQQ-UHFFFAOYSA-N	CC1=C(C(=O)C(CO1)O)O					119838		Organoheterocyclic compounds				level2
M0519	FT0353NR	M-H	C8H14O5	52.39	0	1.06	Butoxysuccinic Acid		189.076	189.077	4.865	NEG	7.88449e+06	8.07584e+06	8.39843e+06	8.11959e+06	0.0130102	UDLOAJGWSDUKME-ZCFIWIBFSA-N	CCCCO[C@H](CC(=O)O)C(=O)O							Carboxylic acid and derivatives				level2
M0520	FT0353PR	M+H	C6H11N3O2	54.05	36.61	-1.27	N-amidino-L-proline	70.0659, 112.0875, 158.0930, 158.1175, 158.1297	158.093	158.093	1.169	POS	4.80228e+07	5.05514e+07	4.88812e+07	4.91518e+07	0.0787572	ZXPRYJHVDMWTMA-UHFFFAOYSA-N	C1CC(N(C1)C(=N)N)C(=O)O					11643967		Amino Acids, Peptides and derivatives				level2
M0521	FT0365NR	M-H	C11H12O3	50.22	0	2.09	coumaryl acetate		191.071	191.071	7.293	NEG	5.15491e+06	3.73065e+06	3.3867e+06	4.09075e+06	0.00655471	UUEPXFWSBUIUAZ-UHFFFAOYSA-N	CC(=O)OCC=CC1=CC=C(O)C=C1	HMDB0304297	836535			54372486						level2
M0522	FT0368PR	M+H-H2O	C7H15NO4	50.61	0	2.5	N-Methyl-1-deoxynojirimycin		160.097	160.097	0.954	POS	2.82252e+07	3.1682e+07	2.66927e+07	2.88666e+07	0.0462538	AAKDPDFZMNYDLR-UHFFFAOYSA-N	CN1CC(O)C(O)C(O)C1CO	HMDB0035360	90659			4381		Organoheterocyclic compounds				level2
M0523	FT0373NR	M-H2O-H	C9H9NO5	52.23	0	-1.56	βetalamicacid		192.03	192.03	1.989	NEG	767717	582588	616620	655642	0.00105055	YQDKULBMDMPFLH-UHFFFAOYSA-N	C1C(NC(=CC1=CC=O)C(=O)O)C(=O)O							Amino Acids, Peptides and derivatives				level2
M0524	FT0399NR	M+FA-H	C8H6O3	57.9	37.34	1.54	delta2,4-dihydrophthalic anhydride	136.0158, 151.0395, 180.0060, 195.0299	195.029	195.03	4.638	NEG	1.39208e+07	1.38589e+07	1.53067e+07	1.43621e+07	0.0230128	LCMVWZCQKTZBFZ-UHFFFAOYSA-N	C1C=CC=C2C1C(=O)OC2=O							Organoheterocyclic compounds				level2
M0525	FT0421NR	M+FA-H	C8H8O3	51.32	61.69	2.03	Benzaldehyde, 2-hydroxy-4-methoxy-	72.9881, 72.9932, 123.0463, 135.0467, 151.0629, 153.0940, 179.0346, 197.0485, 197.0850, 197.1214	197.045	197.045	5.424	NEG	2.5143e+07	2.74058e+07	2.9439e+07	2.73293e+07	0.0437904	WZUODJNEIXSNEU-UHFFFAOYSA-N	COC1=CC(=C(C=C1)C=O)O		340760			69600		Phenols				level2
M0526	FT0422PR	M+H	C10H14O2	59.12	82.95	-1.8	9-hydroxythymol	81.0707, 93.0707, 95.0863, 107.0863, 121.1018, 123.1173, 139.1122, 149.0966, 167.0707, 167.1070	167.107	167.107	5.644	POS	2.04488e+07	1.95175e+07	2.06638e+07	2.021e+07	0.032383	CLJPRXFHCRIUKW-UHFFFAOYSA-N	CC1=CC(=C(C=C1)C(C)CO)O					14432748		Terpenes	Monoterpenoids			level2
M0527	FT0424NR	M-H	C10H14O4	63.95	55.85	1.01	gardendiol	72.9931, 135.0808, 153.0915, 179.0346, 197.0514, 197.0817	197.082	197.082	4.844	NEG	2.01059e+07	1.99055e+07	2.00429e+07	2.00181e+07	0.0320755	RQRMWYOWQUEKAS-IWSPIJDZSA-N	C1C=C([C@@H]2[C@H]1[C@H](C(=O)OC2)CO)CO											level2
M0528	FT0438NR	M-H2O-H	C8H14N2O5	50.17	0	-1.51	N-gamma-L-Glutamyl-D-alanine		199.072	199.072	1.455	NEG	2.98583e+06	3.10608e+06	2.90782e+06	2.99991e+06	0.00480683	WQXXXVRAFAKQJM-UHFFFAOYSA-N	CC(NC(=O)CCC(N)C(O)=O)C(O)=O	HMDB0036301	91446			5154674		Amino Acids, Peptides and derivatives				level2
M0529	FT0439NR	M-H	C10H16O4	70.54	80.15	1.51	(3S,3aR,5S,6S,7aR)-5,6-dihydroxy-3,6-dimethyl-3,3a,4,5,7,7a-hexahydrobenzofuran-2-one	137.0963, 155.1071, 199.0973	199.097	199.097	5.838	NEG	2.56877e+07	2.29668e+07	2.60741e+07	2.49095e+07	0.0399131	WMRLNPAAXAUOIO-PLAGJLMLSA-N	C[C@H]1[C@H]2C[C@@H]([C@@](C[C@H]2OC1=O)(C)O)O							Organoheterocyclic compounds				level2
M0530	FT0463NR	M+FA-H	C11H10O	62.16	38.71	1.48	(2-Naphthyl)methanol	72.9933, 75.0088, 130.0317, 130.0438, 159.0672, 159.0837, 203.0715, 203.1284	203.071	203.071	6.883	NEG	9.76895e+06	1.01422e+07	1.05133e+07	1.01415e+07	0.0162499	MFGWMAAZYZSWMY-UHFFFAOYSA-N	OCC1=CC2=CC=CC=C2C=C1	HMDB0060303	65858		C02909	74128						level2
M0531	FT0464NR	M-H2O-H	C12H14O4	53.18	0	-1.97	Diethyl phthalic acid	159.0808, 174.0317, 203.0711	203.072	203.071	9.212	NEG	2.91579e+07	2.79522e+07	2.82818e+07	2.8464e+07	0.0456085	FLKPEMZONWLCSK-UHFFFAOYSA-N	CCOC(=O)C1=CC=CC=C1C(=O)OCC	HMDB0094660	69854		C14175	6781						level2
M0532	FT0468NR	2M-H	C5H10O2	58.94	40.87	0.98	alpha-methyl butyric Acid	59.0098, 59.0135, 85.0297, 99.0820, 157.1255, 159.0465, 185.0466, 203.0360, 203.0723, 203.1287	203.129	203.129	5.818	NEG	3.83297e+06	3.84834e+06	4.42436e+06	4.03522e+06	0.00646574	WLAMNBDJUVNPJU-UHFFFAOYSA-N	C(C)C(C)C(=O)O	HMDB0002176	108	LMFA01020072	C18319	8314		Fatty Acyls				level2
M0533	FT0474PR	M+H	C6H11N3O3	51.29	0	-1.72	2-Oxoarginine		174.088	174.088	0.941	POS	6.10655e+07	5.87148e+07	6.2948e+07	6.09094e+07	0.0975967	ARBHXJXXVVHMET-UHFFFAOYSA-N	NC(N)=NCCCC(=O)C(O)=O	HMDB0004225	7030		C03771	558		Organic acids and derivatives				level2
M0534	FT0478NR	M+FA-H	C10H8O2	55.64	0	0.98	3-Methylcoumarin		205.05	205.05	7.072	NEG	7.918e+06	9.85151e+06	8.78471e+06	8.85141e+06	0.0141828	VIIIJFZJKFXOGG-UHFFFAOYSA-N	CC1=CC2=CC=CC=C2OC1=O					17130		Phenylpropanoids	Coumarins			level2
M0535	FT0488NR	M-H	C11H13NO3	51.03	0	0.49	Cantleyine		206.082	206.082	4.884	NEG	1.152e+07	1.14089e+07	1.14438e+07	1.14576e+07	0.0183587	MJGLQDXKEOEIFB-LDWIPMOCSA-N	CC1C(CC2=C(C=NC=C12)C(=O)OC)O		68022		C09933	442515		Pyridines and derivatives				level2
M0536	FT0506NR	M-H	C6H10O8	51.25	0	0.96	Gularic acid		209.03	209.03	0.887	NEG	2.93042e+07	2.60815e+07	2.79946e+07	2.77934e+07	0.0445341	DSLZVSRJTYRBFB-UHFFFAOYSA-N	C(C(C(C(=O)O)O)O)(C(C(=O)O)O)O	HMDB0029881	3343		C00818	607		Carbohydrates and Glycosides	Carbohydrates			level2
M0537	FT0513PR	M+H	C11H14O2	57.62	33.97	-1.67	4-(3-ethyl-2-butenyl)-4-cyclohexene-1,3,dione	105.0707, 123.0447, 133.1016, 161.0965, 161.1330, 162.0915, 179.0359, 179.0647, 179.1071, 179.1437	179.107	179.107	7.67	POS	6.00243e+06	5.9079e+06	6.21825e+06	6.04286e+06	0.00968262	CAIXHVBUTFNGQL-UHFFFAOYSA-N	CC(=CCC1=CCC(=O)CC1=O)C											level2
M0538	FT0516NR	M-H	C10H13NO4	53.12	76.61	0.95	N-(3,4,5-trimethoxyphenyl)formamide	94.0289, 124.0303, 124.0396, 167.0346, 210.0768	210.077	210.077	4.521	NEG	6.73621e+06	5.89242e+06	7.02339e+06	6.55067e+06	0.0104963	AZBSLXUCTLXATI-UHFFFAOYSA-N	COC1=CC(=CC(=C1OC)OC)NC=O					11052941						level2
M0539	FT0521NR	M-H	C10H12O5	63.48	67.96	0.47	3,4-Dihydroxyphenyllactic acid methyl ester	59.0136, 123.0464, 136.0183, 148.0186, 151.0420, 153.0577, 163.0423, 167.0376, 181.0534, 211.0609	211.061	211.061	3.798	NEG	4.9776e+06	5.38229e+06	5.57882e+06	5.3129e+06	0.008513	NMAOZVAEJYOPOF-UHFFFAOYSA-N	COC(=O)C(O)CC1=CC=C(O)C(O)=C1	HMDB0041661	96022			10584634		Phenols				level2
M0540	FT0525NR	M+FA-H	C10H14O2	70.63	72.24	0.47	Myrtenic acid	167.1072, 211.0976	211.097	211.097	8.027	NEG	4.70374e+07	4.56379e+07	4.39524e+07	4.55426e+07	0.072974	XPHVDOXZJRTIMV-UHFFFAOYSA-N	C12C(C)(C)C(C1)CC=C2C(=O)O		41137	LMPR0102120024	C11940	86840		Terpenes	Monoterpenoids			level2
M0541	FT0527PR	M+H	C9H8O4	58.53	89.39	-1.66	1,3-Benzodioxole-5-carboxaldehyde, 7-methoxy-	135.0446, 145.0289, 163.0395	181.05	181.05	5.352	POS	8.0376e+07	6.99262e+07	7.82845e+07	7.61956e+07	0.12209	LOFRBHZYZCIOJO-UHFFFAOYSA-N	COC1=CC(=CC2=C1OCO2)C=O		351680			22016		Organoheterocyclic compounds				level2
M0542	FT0535NR	M-H	C10H14O5	57.02	78.06	0	guaiacyl glycerol	80.9652, 87.0089, 169.0711, 169.0864, 213.0767	213.077	213.077	3.201	NEG	1.29669e+07	1.35848e+07	1.27778e+07	1.31098e+07	0.0210062	LSKFUSLVUZISST-UHFFFAOYSA-N	COC1=C(C=CC(=C1)C(C(CO)O)O)O					14579		Phenols				level2
M0543	FT0537NR	M+FA-H	C10H16O2	55.64	0	0.47	Aleprestic acid		213.113	213.113	8.027	NEG	1.53443e+07	1.55034e+07	1.44877e+07	1.51118e+07	0.024214	LKYXRLKMAYFZDK-UHFFFAOYSA-N	C1(C=CCC1)CCCCC(=O)O		34855	LMFA01030188		5282852		Fatty Acyls				level2
M0544	FT0538NR	M+FA-H	C10H16O2	68	79.19	0	allomatatabiol	151.1121, 169.1229, 213.1132	213.113	213.113	6.612	NEG	1.53645e+07	1.17103e+07	1.56107e+07	1.42285e+07	0.0227987	ARNWFAZETRLOCG-UHFFFAOYSA-N	CC1COCC2=C(C(CC12)O)C					5317459		Organoheterocyclic compounds				level2
M0545	FT0556PR	M+H-H2O	C10H16O4	55.49	0	1.09	6'-O-cinnamoylharpagirle_qt 2	69.0343, 93.0706, 95.0862, 99.0447, 123.0810, 125.0602, 137.0965, 155.1070, 165.0914, 183.1019	183.102	183.102	4.358	POS	3.16068e+07	3.00594e+07	2.98601e+07	3.05088e+07	0.048885	LOYYYHMSMRAFTR-GRDBIXFFSA-N	C[C@@]1(C[C@H]([C@]2([C@@H]1[C@@H](CC=C2)O)O)O)O											level2
M0546	FT0562PR	M+Na	C6H11NO4	51.48	0	-1.09	3,4-dihydroxypipecolic acid		184.058	184.058	0.854	POS	7.14789e+06	9.06978e+06	5.75555e+06	7.32441e+06	0.0117361	SUCGXPHEYBRFIL-UHFFFAOYSA-N	C1CNC(C(C1O)O)C(=O)O					14523449		Amino Acids, Peptides and derivatives				level2
M0547	FT0570NR	M-H	C12H10O4	52.55	0	-0.92	5-(2-hydroxyphenoxymethyl)furfural		217.051	217.051	6.163	NEG	1.55157e+06	1.29856e+06	1.46734e+06	1.43916e+06	0.002306	YGLWXHTXSWRORB-UHFFFAOYSA-N	C1=CC=C(C(=C1)O)OCC2=CC=C(O2)C=O					636663						level2
M0548	FT0571NR	M+FA-H	C9H16O3	61.83	48.9	0	1-Deoxyeucommiol	155.1071, 171.1022, 217.1081	217.108	217.108	5.066	NEG	2.85568e+07	2.75543e+07	2.88515e+07	2.83209e+07	0.0453792	WUSPNVLGDGOZEV-VXNVDRBHSA-N	CC1=C([C@H]([C@@H](C1)O)CCO)CO							Terpenes	Monoterpenoids			level2
M0549	FT0573PR	M+H	C9H12O4	64.8	83.06	-2.16	Genipic acid	125.0603, 153.0552, 154.0630, 170.0578, 185.0815	185.082	185.081	4.299	POS	2.88322e+07	2.77619e+07	2.85896e+07	2.83945e+07	0.0454973	KWBASGHXHPTPGU-UHFFFAOYSA-N	OC1OCC2=C1C(CC(O)=O)CC2	HMDB0036072	91245			78384968		Organoheterocyclic compounds				level2
M0550	FT0584NR	M-H	C11H8O5	50.57	0	-0.46	Dracunculin		219.03	219.03	7.322	NEG	2.44053e+06	2.5996e+06	2.05183e+06	2.36398e+06	0.00378787	GHIKZCCKJTXOGO-UHFFFAOYSA-N	COC1=C2OCOC2=C2OC(=O)C=CC2=C1	HMDB0030789	87197			5319474		Phenylpropanoids	Coumarins			level2
M0551	FT0598NR	M+FA-H	C10H9NO2	52.36	0	0	Gentianine		220.061	220.061	4.563	NEG	1.20189e+06	1.35783e+06	1.3404e+06	1.30004e+06	0.00208309	DFNZYFAJQPLJFI-UHFFFAOYSA-N	C=CC1=C2CCOC(=O)C2=CN=C1	HMDB0303030	3576		C06525	354616		Organoheterocyclic compounds				level2
M0552	FT0603PR	M+H	C7H16N4O2	68	82.79	-1.59	l-homoarginine	60.0816, 70.0659, 74.0721, 84.0815, 116.0712, 126.0918, 130.0866, 144.1135, 189.1350, 189.1600	189.135	189.135	0.887	POS	3.02929e+07	2.78641e+07	2.40658e+07	2.74076e+07	0.0439159	QUOGESRFPZDMMT-UHFFFAOYSA-N	C(CCN=C(N)N)CC(C(=O)O)N					9085		Amino Acids, Peptides and derivatives				level2
M0553	FT0606NR	M-H	C12H14O4	68.51	81.76	0	4,7-Dihydroxy-3-butylphthalide	177.0916, 221.0821	221.082	221.082	6.948	NEG	5.13568e+07	4.84122e+07	4.54028e+07	4.83906e+07	0.0775374	QTMNSNQNVBIAJF-UHFFFAOYSA-N	CCCCC1C2=C(C=CC(=C2C(=O)O1)O)O											level2
M0554	FT0607NR	M-H	C12H14O4	60.22	53.92	0	5-(3,4-Methylenedioxyphenyl)pentanoic acid	87.0442, 148.0523, 149.0966, 177.0917, 221.0821	221.082	221.082	7.484	NEG	6.28989e+07	7.03865e+07	7.46231e+07	6.93028e+07	0.111046	VSLFLWQBWGEPBW-UHFFFAOYSA-N	OC(=O)CCCCC1=CC2=C(OCO2)C=C1	HMDB0034056	89684			5321853		Organoheterocyclic compounds				level2
M0555	FT0610PR	M+H	C10H7NO3	69.97	72.73	-1.58	Cinchoninic acid, 2-hydroxy-	131.0498, 162.0555, 190.0505	190.05	190.05	4.06	POS	3.89754e+07	3.87423e+07	3.77069e+07	3.84749e+07	0.0616493	MFSHNFBQNVGXJX-UHFFFAOYSA-N	C1=CC=C2C(=C1)C(=CC(=O)N2)C(=O)O		434921			85076		Organoheterocyclic compounds				level2
M0556	FT0628PR	M+H-H2O	C12H16O3	73.95	93.52	1.05	Senkyunolide G	57.0707, 71.0500, 79.0551, 85.0657, 91.0551, 105.0706, 135.0446, 145.1017, 149.0602, 191.1073	191.107	191.107	8.102	POS	7.09752e+07	7.01387e+07	6.94721e+07	7.01953e+07	0.112476	JGIFAEPLZJPSHA-UHFFFAOYSA-N	CCCCC1(C2=C(C=CCC2)C(=O)O1)O					10013283		Organoheterocyclic compounds				level2
M0557	FT0630PR	M+H	C12H14O2	60.14	47.6	-1.57	(R)-3,7-Dimethyl-5-indanecarboxylic acid	91.0550, 145.1016, 149.0604, 163.1122, 173.0967, 191.1072	191.107	191.107	9.391	POS	1.66548e+07	1.68248e+07	1.6526e+07	1.66685e+07	0.0267084	YGZDWJVKOQPZDX-UHFFFAOYSA-N	CC1CCC2=C1C=C(C=C2C)C(O)=O	HMDB0033033	88925			10797750						level2
M0558	FT0656NR	M+FA-H	C9H10O4	52.08	0	-0.44	p-hydroxy-coumaric acid		227.056	227.056	3.913	NEG	4.25671e+06	4.25716e+06	4.12297e+06	4.21228e+06	0.00674944	KHQDAOSIOHTJCX-UHFFFAOYSA-N	C1C=C(C=CC1(O)O)C=CC(=O)O					129671844		Carboxylic acid and derivatives				level2
M0559	FT0671PR	M+H	C11H14O3	55.87	33.07	-2.05	Isobutyl 4-hydroxybenzoate	81.0344, 89.0605, 109.0292, 163.0395, 177.0551, 195.1020	195.102	195.102	7.951	POS	4.19737e+06	3.92209e+06	3.97056e+06	4.03001e+06	0.00645739	XPJVKCRENWUEJH-UHFFFAOYSA-N	CC(C)COC(=O)C1=CC=C(O)C=C1	HMDB0253608			C20342	20240						level2
M0560	FT0690NR	M+FA-H	C10H18O3	68.35	83.85	-0.43	cis-p-menth-2-ene-1α,7,8-triol	59.0136, 169.1228, 171.1021, 208.7079, 213.1130, 231.1239, 232.1275	231.124	231.124	5.26	NEG	4.96328e+06	5.7774e+06	5.47051e+06	5.40373e+06	0.00865853	RDEMBVWNDISGTG-UHFFFAOYSA-N	CC=CC=CC(CC(CCO)O)O							Fatty Acyls				level2
M0561	FT0690PR	M+H	C11H16O3	72.18	95.9	-2.03	isololiolide	93.0706, 107.0862, 133.1016, 135.1172, 161.0965, 179.1071, 197.1177	197.118	197.118	5.462	POS	9.57486e+07	9.42886e+07	9.06495e+07	9.35622e+07	0.149917	XEVQXKKKAVVSMW-CPCISQLKSA-N	C[C@]12C[C@H](CC(C1=CC(=O)O2)(C)C)O											level2
M0562	FT0701NR	M+Cl	C9H10O5	51.23	0	-0.43	2,3,4-Trihydroxy-benzenepropanoic acid		233.022	233.022	2.889	NEG	4.00938e+06	3.61699e+06	3.77935e+06	3.80191e+06	0.00609189	FLBHMRBWGPQQKJ-UHFFFAOYSA-N	C1=CC(=C(C(=C1CCC(=O)O)O)O)O							Phenylpropanoids				level2
M0563	FT0706NR	M-H	C15H22O2	52.8	40.74	-0.43	nardoguaianone j	127.1120, 215.1441, 233.1549	233.155	233.155	8.905	NEG	2.47705e+07	2.60588e+07	2.85052e+07	2.64448e+07	0.0423732	FTRAYGSWEQETHN-MEBBXXQBSA-N	C[C@@H]1CC(=O)C2=C1C=C(CC[C@@]2(C)O)C(C)C											level2
M0564	FT0714NR	M-H	C12H12O5	61.45	53.14	0.85	(S)-2,3-Dihydro-7-hydroxy-2-methyl-4-oxo-4H-1-benzopyran-5-acetic acid	80.9642, 161.0238, 189.0554, 191.0711, 235.0619	235.061	235.061	5.35	NEG	1.42434e+07	1.58868e+07	1.25023e+07	1.42108e+07	0.0227704	MONKQYHCNQSQHL-UHFFFAOYSA-N	CC1CC(=O)C2=C(O1)C=C(O)C=C2CC(O)=O	HMDB0040407	94916			591742		Organoheterocyclic compounds				level2
M0565	FT0727NR	M+FA-H	C10H8O4	58.73	43.72	-0.42	erythrocentauricacid	80.9654, 134.0386, 149.0625, 175.0759, 178.0267, 193.0504, 222.0173, 237.0152, 237.0446, 237.0817	237.041	237.041	4.93	NEG	8.43822e+06	8.75989e+06	8.34506e+06	8.51439e+06	0.0136428	VOPDFFBAKXNSRA-UHFFFAOYSA-N	C1COC(=O)C2=C1C(=CC=C2)C(=O)O					118726453						level2
M0566	FT0731NR	M+FA-H	C11H12O3	72.69	82.88	-0.84	Isoshinanolone	193.0868, 237.0771	237.077	237.077	5.918	NEG	5.23416e+08	5.27642e+08	5.39248e+08	5.30102e+08	0.849396	YUPNHTWYVBHLMG-KSBSHMNSSA-N	CC1CC(=O)C2=C(C1O)C=CC=C2O		69443		C12343	443777						level2
M0567	FT0740NR	M+FA-H	C10H11NO3	52.28	0	-1.26	northalifoline(tautomericstructure 1)		238.073	238.072	3.897	NEG	2.34253e+06	1.24114e+06	1.75059e+06	1.77809e+06	0.00284908	HSLDNQNDHKZKNZ-UHFFFAOYSA-N	COC1=C(C=C2C(=C1)CCNC2=O)O							Organoheterocyclic compounds				level2
M0568	FT0750NR	M+FA-H	C10H10O4	72.28	81.33	-0.84	(1S,2S)-1,2-bis(2-furyl)ethane-1,2-diol	107.0493, 149.0601, 177.0553, 179.0345, 239.0563	239.056	239.056	4.264	NEG	1.45473e+09	1.68207e+09	1.52259e+09	1.55313e+09	2.48862	PAGAJWBCCKFHIT-NXEZZACHSA-N	C1=COC(=C1)[C@H]([C@@H](C2=CC=CO2)O)O							Organoheterocyclic compounds				level2
M0569	FT0754NR	M-H	C12H16O5	73.15	90.38	-0.42	Senkyunolide-R	101.0598, 111.0442, 154.0265, 195.1025, 239.0928	239.093	239.093	5.666	NEG	4.04842e+07	4.26679e+07	4.49896e+07	4.27139e+07	0.0684415	XJGANEFDEDYAJS-QPICXUTDSA-N	CC[C@H](/C=C\1/C2=C([C@@H]([C@H](CC2)O)O)C(=O)O1)O											level2
M0570	FT0764NR	M-H	C14H10O4	50.08	0	-1.24	2,4,5,6-Phenanthrenetetrol		241.051	241.051	6.431	NEG	545426	589452	900885	678588	0.00108732	JSLUYTKYLIDAEB-UHFFFAOYSA-N	OC1=CC(O)=C2C(C=CC3=C2C(O)=C(O)C=C3)=C1	HMDB0032866	88783			129206075						level2
M0571	FT0765PR	M+H-H2O	C11H10O5	52.76	0	0.98	4-o-acetyl-caffeic acid	115.0548, 143.0496, 145.0651, 149.0238, 159.0445, 161.0601, 173.0603, 187.0395, 205.0502, 205.0677	205.05	205.05	5.292	POS	2.22991e+07	1.76758e+07	1.76052e+07	1.91934e+07	0.030754	QNXWCFJSFNQQDN-UHFFFAOYSA-N	CC(=O)OC1=C(C=C(C=C1)C=CC(=O)O)O					14818630		Phenylpropanoids				level2
M0572	FT0766NR	M-H	C11H14O6	51.66	0	-0.41	7,8-Dehydropenstemoside_qt		241.072	241.072	4.036	NEG	2.96203e+06	2.68913e+06	2.5973e+06	2.74948e+06	0.00440557	VLRPMHXSYJTZAU-YJFSRANCSA-N	CC1=C[C@H]([C@]2([C@H]1[C@@H](OC=C2C(=O)OC)O)O)O							Terpenes	Monoterpenoids			level2
M0573	FT0770NR	M-H	C12H18O5	64.9	67.95	-0.83	3-n-butyl-3-hydroxy-4,5,6,7-tetrahydro-6,7-dihydroxy phthalide	179.1075, 197.1181, 241.1084	241.109	241.108	6.098	NEG	1.65618e+07	1.7732e+07	1.62092e+07	1.68343e+07	0.0269741	ZZFPYEQIYOWDGH-UHFFFAOYSA-N	CCCCC1(C2=C(C(C(CC2)O)O)C(=O)O1)O					5315568		Organoheterocyclic compounds				level2
M0574	FT0770PR	M+H	C8H16N2O4	50.85	0	-1.46	Octopinic acid		205.119	205.119	0.934	POS	1.31686e+07	1.4487e+07	1.35745e+07	1.37434e+07	0.0220214	ZQKXJZFWRBQTIO-UHFFFAOYSA-N	CC(C(=O)O)NC(CCCN)C(=O)O					13748388		Amino Acids, Peptides and derivatives				level2
M0575	FT0771NR	M+FA-H	C10H16N2O2	63.15	71.05	-0.83	Cyclo(Pro-Val)	197.1301, 241.0815, 241.1200	241.12	241.12	4.603	NEG	8.73686e+06	9.34224e+06	8.08781e+06	8.7223e+06	0.013976	XLUAWXQORJEMBD-UHFFFAOYSA-N	O=C1N2CCCC2C(O)=NC1C(C)C						5654-87-5	Amino Acids, Peptides and derivatives		TN6675	HPLC≥98%	level2
M0576	FT0775NR	M+FA-H	C9H11NO4	58.72	48.28	-0.83	DL-Dopa	82.0300, 100.0409, 110.0241, 128.0366, 196.0612, 198.0799, 200.0567, 242.0670, 242.1764, 243.0677	242.067	242.067	1.477	NEG	4.41249e+06	4.59059e+06	4.63778e+06	4.54695e+06	0.00728569	WTDRDQBEARUVNC-UHFFFAOYSA-N	NC(CC1=CC=C(O)C(O)=C1)C(O)=O	HMDB0000609	64960		C00355	836		Amino Acids, Peptides and derivatives				level2
M0577	FT0783PR	M+H	C8H15NO5	50.98	0	-0.97	Hyaluronic acid_qt		206.103	206.103	0.91	POS	2.57849e+07	3.11848e+07	2.46896e+07	2.72197e+07	0.0436149	TXCXTHVUFAXSSL-ULAWRXDQSA-N	CC(=O)N[C@@H]1C[C@@H]([C@H](O[C@H]1O)CO)O							Carbohydrates and Glycosides	Carbohydrates			level2
M0578	FT0791PR	M+H	C12H14O3	64.34	66.59	-1.93	senkyunolide-F	147.0447, 151.0395, 161.0966, 189.0917, 207.1022	207.102	207.102	8.291	POS	2.70119e+07	2.7423e+07	2.67078e+07	2.70476e+07	0.043339	XKAWDGBGOZLBRY-XFFZJAGNSA-N	CCC(/C=C\1/C2=C(C=CCC2)C(=O)O1)O											level2
M0579	FT0797PR	M+H-H2O	C13H20O3	51.93	0	0.97	(3S,5R,6S,7E)-5,6-epoxy-3-hydroxy-7-megaslig-men-9-one		207.138	207.138	6.77	POS	1.20468e+07	1.19551e+07	1.15379e+07	1.18466e+07	0.0189821	VYKLRWGPNUVKNC-UHFFFAOYSA-N	CC(=O)C=CC12C(CC(CC1(O2)C)O)(C)C							Organoheterocyclic compounds				level2
M0580	FT0807PR	M+H	C11H13NO3	50.4	0	-1.92	corydaldine(tautomericstructure 1)		208.098	208.097	5.051	POS	3.99455e+06	3.46432e+06	3.43234e+06	3.6304e+06	0.00581709	MQKFSXLBPPCAGR-UHFFFAOYSA-N	COC1=C(C=C2C(=C1)CCNC2=O)OC							Organoheterocyclic compounds				level2
M0581	FT0810NR	M-H2O-H	C15H20O4	54.77	32.18	-2.86	Des-O-methyllasiodiplodin	183.1176, 201.1282, 245.0905, 245.1185, 246.1262	245.119	245.119	8.367	NEG	1.61023e+06	1.49066e+06	1.69316e+06	1.59802e+06	0.00256054	CSPXAUIPCGDIQH-UHFFFAOYSA-N	C1CCCCOC(=O)C2=C(CCC1)C=C(C=C2O)O					5316596						level2
M0582	FT0817PR	M+H	C8H16O6	65.72	50.01	-1.43	ethyl a-D-fructofuranoside	69.0344, 71.0500, 81.0343, 95.0499, 99.0448, 109.0291, 113.0603, 127.0395, 141.0550	209.103	209.102	1.241	POS	7.30079e+07	7.8178e+07	7.7782e+07	7.63226e+07	0.122294	KQQFKZUGBOQKLW-UHFFFAOYSA-N	CCOC1(C(C(C(O1)CO)O)O)CO					133590		Carbohydrates and Glycosides	Carbohydrates			level2
M0583	FT0830NR	M+FA-H	C14H20O	50.4	0	-0.8	2,8-dimethyl-5-acetyl-bicyclo[5,3,0] deca-diene-1,8		249.15	249.15	10.399	NEG	2.01623e+06	1.72642e+06	1.78344e+06	1.84203e+06	0.00295153	RLXMQOKUFPBVGV-UHFFFAOYSA-N	CC1=C2CC=C(C2CC(CC1)C(=O)C)C					5316877						level2
M0584	FT0832NR	M+FA-H	C11H11NO3	51.82	0	-1.2	doryphornine		250.073	250.072	4.645	NEG	2.58742e+06	2.64234e+06	2.39046e+06	2.54007e+06	0.00407002	SBFSGQVISGZPJH-UHFFFAOYSA-N	CN1C=CC2=CC(=C(C=C2C1=O)O)OC							Organoheterocyclic compounds				level2
M0585	FT0837NR	M+FA-H	C11H10O4	73.77	91.7	-1.19	vinyl caffeate	109.0286, 136.0158, 179.0710, 207.0662, 251.0565	251.057	251.056	6.02	NEG	4.34304e+08	4.3796e+08	4.57662e+08	4.43309e+08	0.710325	XVCVDNKCUNGTRP-UHFFFAOYSA-N	C=COC(=O)C=CC1=CC(=C(C=C1)O)O					11127419		Phenylpropanoids				level2
M0586	FT0840NR	M+FA-H	C12H14O3	50.2	0	-1.19	narchinol a		251.093	251.093	6.431	NEG	2.47195e+06	4.17338e+06	3.81602e+06	3.48712e+06	0.00558749	OJECHLISLNGTRS-HFKOZYHYSA-N	C[C@@H]1CC(=O)C=C2[C@]1([C@@H](C=CC2=O)O)C											level2
M0587	FT0841PR	M+H	C13H22O2	69.14	90.05	-1.42	(4R)-4-[(3R)-3-hydroxybutyl]-3,5,5-trimethylcyclohex-2-en-1-one	67.0551, 81.0707, 83.0864, 95.0863, 97.1020, 109.1019, 119.0862, 133.1017, 175.1488, 193.1593	211.17	211.17	8.352	POS	1.93812e+07	2.34836e+07	3.34478e+07	2.54375e+07	0.0407592	UEEJDIUOCUCVHN-PWSUYJOCSA-N	CC1=CC(=O)CC([C@H]1CC[C@@H](C)O)(C)C							Terpenes	Sesquiterpenoids			level2
M0588	FT0854NR	M+FA-H	C10H12N2O3	60.71	37.09	-1.58	D-Kynurenine	71.0137, 89.0244, 94.0229, 94.0301, 115.0043, 133.0137, 179.0823, 209.0942, 212.9722, 253.0827	253.084	253.083	2.133	NEG	1.66001e+06	1.9008e+06	1946421	1.83574e+06	0.00294145	YGPSJZOEDVAXAB-UHFFFAOYSA-N	NC(CC(=O)C1=CC=CC=C1N)C(O)=O	HMDB0250769	72		C01718	846						level2
M0589	FT0855PR	M+K	C6H14N4O2	51.32	0	-1.88	DL-Arginine		213.076	213.075	0.8	POS	31526648	3.08417e+07	2.74908e+07	2.99531e+07	0.0479946	ODKSFYDXXFIFQN-UHFFFAOYSA-N	NC(CCCN=C(N)N)C(O)=O	HMDB0251511	63425		C02385	232		Amino Acids, Peptides and derivatives				level2
M0590	FT0859PR	M+H	C12H20O3	71.65	87.56	-1.88	cucurbic acid	67.0552, 81.0708, 83.0864, 93.0707, 95.0864, 133.1017, 135.1173, 149.1331, 159.1172, 213.1033	213.149	213.149	7.459	POS	9.93856e+06	1.27665e+07	1.09211e+07	1.12087e+07	0.01796	LYSGIJUGUGJIPS-UHFFFAOYSA-N	CCC=CCC1C(CCC1O)CC(=O)O					11171865		Fatty Acyls				level2
M0591	FT0870PR	M+H	C10H14O5	51.11	0	-1.86	buergerinin d		215.092	215.092	3.946	POS	8.00916e+06	6.7342e+06	6.89398e+06	7.21245e+06	0.0115567	UWKMXHXTUOGMMZ-QXFUBDJGSA-N	CO[C@@H]1C=C([C@@]2([C@H]1CC(=O)O2)CO)CO											level2
M0592	FT0880PR	M+NH4	C10H14O4	61.3	40.23	-2.31	(s)-(+)-guaifenesin	86.0609, 87.0449, 95.0499, 104.0713, 113.0604, 131.0496, 173.0815, 198.1132, 216.1236, 217.1073	216.124	216.123	4.157	POS	1.23188e+07	1.37346e+07	1.33902e+07	1.31479e+07	0.0210671	HSRJKNPTNIJEKV-QMMMGPOBSA-N	COC1=CC=CC=C1OC[C@H](CO)O											level2
M0593	FT0888PR	M+H	C12H12N2O2	72.47	91.23	-2.3	L-1,2,3,4-Tetrahydro-beta-carboline-3-carboxylic acid	144.0813, 217.0975	217.098	217.098	4.278	POS	8.96118e+07	8.83041e+07	8.90911e+07	8.90023e+07	0.142611	FSNCEEGOMTYXKY-UHFFFAOYSA-N	OC(=O)C1CC2=C(CN1)NC1=CC=CC=C21	HMDB0035665	90929			98285		Indoles and derivatives				level2
M0594	FT0890NR	2M-H	C5H7NO3	58.38	44.23	-1.94	DL-Pyroglutamic acid	75.0088, 117.0100, 117.0203, 127.0525, 128.0366, 212.9715, 213.0915, 239.0676, 257.0318, 257.0784	257.079	257.078	1.203	NEG	9.87622e+06	2.16049e+07	1.90042e+07	1.68284e+07	0.0269646	ODHCTXKNWHHXJC-UHFFFAOYSA-N	O=C(O)C1N=C(O)CC1							Amino Acids, Peptides and derivatives				level2
M0595	FT0891NR	M-H	C15H14O4	63.93	63.69	-1.94	Lunularic acid	106.0430, 107.0510, 213.0922, 257.0521, 257.0823, 257.1768, 258.0887	257.083	257.082	7.551	NEG	1.12659e+06	1.73658e+06	985631	1.28294e+06	0.00205568	GFSQDOUEUWXRSL-UHFFFAOYSA-N	C1=CC=C(CCC2=CC=C(O)C=C2)C(C(=O)O)=C1O		53265	LMPK13090038	C10268	161413		Phenylpropanoids				level2
M0596	FT0907NR	M-H	C15H16O4	64.13	46.43	-1.16	8-Deoxylactucin	215.1077, 259.0979	259.098	259.098	5.836	NEG	2.82293e+07	2.7117e+07	2.84316e+07	2.7926e+07	0.0447465	NIYXMGSLECQTQT-BPNCWPANSA-N	CC1=C2C(C3C(CC1)C(=C)C(=O)O3)C(=CC2=O)CO		67656		C09392	442196		Organoheterocyclic compounds				level2
M0597	FT0908PR	M+K	C6H12O6	55.43	0	-1.37	D-Fructofuranose	98.9763, 116.9868, 130.0509, 199.0649, 207.0537, 208.8339, 208.8579, 219.0274, 219.0750, 219.1734	219.027	219.027	0.841	POS	8.07339e+08	8.16989e+08	8.02583e+08	8.0897e+08	1.29623	RFSUNEUAIZKAJO-UHFFFAOYSA-N	OCC1OC(O)(CO)C(O)C1O	HMDB0250747				716		Carbohydrates and Glycosides	Carbohydrates			level2
M0598	FT0914PR	M+H	C9H18N2O4	55.38	81.3	-1.37	L-Lysopine	86.0972, 219.1355, 219.1745	219.135	219.134	1.206	POS	2.1856e+07	2.1594e+07	2.32242e+07	2.22247e+07	0.0356113	ZZYYVZYAZCMNPG-UHFFFAOYSA-N	CC(NC(CCCCN)C(O)=O)C(O)=O	HMDB0033675	89468			3325403		Amino Acids, Peptides and derivatives				level2
M0599	FT0926PR	M+NH4	C13H14O2	51.46	0	-1.82	Tremetone		220.134	220.134	8.011	POS	573975	601042	789588	654868	0.00104931	UVYUUQGGBNKRFU-UHFFFAOYSA-N	CC(=C)C1CC2=CC(=CC=C2O1)C(C)=O	HMDB0259119				317196						level2
M0600	FT0930NR	M+FA-H	C12H12N2O2	51.69	0	-1.53	lycoperodine I		261.089	261.088	3.932	NEG	1.44636e+06	1.77297e+06	1.59016e+06	1.60316e+06	0.00256879	FSNCEEGOMTYXKY-SNVBAGLBSA-N	O=C(O)C1NCC=2NC=3C=CC=CC3C2C1					675102		Indoles and derivatives				level2
M0601	FT0933NR	M-H	C12H22O6	66.04	74.25	-1.53	(e)-2-hexenyl-beta-d-glucopyranoside	125.0963, 187.0973, 193.0497, 261.1366	261.135	261.135	5.201	NEG	1.08938e+07	9.30676e+06	1.12706e+07	1.04904e+07	0.016809	GZDNGWOBFHUEOM-UHFFFAOYSA-N	CCCC=CCOC1C(C(C(C(O1)CO)O)O)O					6450053		Fatty Acyls				level2
M0602	FT0934NR	M+FA-H	C15H20O	61.9	58.27	-1.15	2,5,5-Trimethyl-3-phenyl-cyclohexanone	90.9340, 116.9283, 146.9236, 150.0315, 163.0779, 174.1055, 209.2060, 217.1596, 261.1548, 261.1913	261.15	261.15	10.264	NEG	962419	1.0684e+06	951842	994219	0.00159306	BHKLBXWOEOPDGT-UHFFFAOYSA-N	CC1C(CC(CC1=O)(C)C)C2=CC=CC=C2					589263						level2
M0603	FT0934PR	M+K	C6H14O6	55.74	0	-0.9	D-Iditol	104.1077, 191.0392, 200.0452, 221.0431, 222.0211	221.043	221.042	0.823	POS	9.50806e+08	9.47278e+08	8.72622e+08	9.23569e+08	1.47986	FBPFZTCFMRRESA-UHFFFAOYSA-N	OCC(O)C(O)C(O)C(O)CO	HMDB0250766				453		Carbohydrates and Glycosides	Carbohydrates			level2
M0604	FT0939PR	M+H	C11H12N2O3	69.18	79.04	-1.36	5-Hydroxy-L-tryptophan	130.0656, 132.0447, 157.0765, 158.0605, 175.0871, 193.1594, 203.0822, 204.0658, 221.0931, 221.1544	221.093	221.092	1.665	POS	1.74274e+07	1.64293e+07	1.60966e+07	1.66511e+07	0.0266805	LDCYZAJDBXYCGN-UHFFFAOYSA-N	C1=CC2=C(C=C1O)C(=CN2)CC(C(=O)O)N	HMDB0000472	364		C00643	144		Indoles and derivatives				level2
M0605	FT0940PR	M+H	C11H12N2O3	51.7	0	-1.36	5-hyeroxy-l-tryptophan		221.093	221.092	2.611	POS	6.07076e+06	9.0067e+06	9.67378e+06	8.25042e+06	0.0132199	QSHLMQDRPXXYEE-UHFFFAOYSA-N	C1=CC2=C(C(=C1)O)C(=CN2)CC(C(=O)O)N							Indoles and derivatives				level2
M0606	FT0949NR	M-H	C15H20O4	71.84	89.38	-1.9	Abscisic acid	139.0780, 151.0783, 152.0861, 153.0939, 201.1281, 204.1155, 219.1032, 219.1390, 263.0964, 263.1339	263.13	263.129	6.18	NEG	2.65057e+07	2.95752e+07	2.57793e+07	2.72867e+07	0.0437222	JLIDBLDQVAYHNE-YKALOCIXSA-N	CC1=CC(=O)CC(C1(C=CC(=CC(=O)O)C)O)(C)C		53364			5280896	21293-29-8	Terpenes	Sesquiterpenoids	HY-100560	HPLC≥98%	level2
M0607	FT0950NR	M-H	C15H20O4	58.79	45.36	-1.52	artecalin	97.0285, 121.0651, 124.0521, 138.0678, 139.0756, 165.0915, 201.1283, 219.1391, 263.1292	263.13	263.129	5.608	NEG	2.62711e+07	3.23718e+07	2.52501e+07	2.79644e+07	0.044808	CDBASCXKUBOQGK-DYTVFZPVSA-N	C[C@H]1C2[C@@H]3[C@@H](CC[C@]2([C@@H](CC1=O)O)C)C(=C)C(=O)O3											level2
M0608	FT0965NR	M-H	C15H22O4	63.32	60.59	-1.89	germacranolide	69.0345, 203.1439, 221.1547, 265.1450	265.146	265.145	7.242	NEG	1.67948e+07	1.51976e+07	1.67723e+07	1.62549e+07	0.0260457	XTPXQIMSDYOFGC-MTPOGZBESA-N	C[C@H]1[C@@H]2[C@H](/C=C(\[C@H](CC/C(=C\[C@H]2OC1=O)/C)O)/C)O											level2
M0609	FT0966NR	M-H	C15H22O4	59.74	63.94	-1.89	Magnograndiolide	69.0345, 203.1440, 221.1187, 221.1546, 247.1341, 265.1138, 265.1449	265.146	265.145	6.715	NEG	1.2302e+07	1.32701e+07	1.26179e+07	1.273e+07	0.0203976	VHFXPBHLQOPQHJ-ABBQYLIMSA-N	C[C@]1(CC[C@@H]2[C@@H]([C@@H]3[C@H]1CC[C@@]3(C)O)OC(=O)C2=C)O											level2
M0610	FT0967NR	M-H	C15H22O4	61.75	61.72	-1.89	arsanin	69.0345, 265.1120, 265.1448	265.146	265.145	6.134	NEG	3.11785e+07	1.05875e+07	1.08868e+07	1.75509e+07	0.0281223	YRFWEPYMRLGVBZ-SNNRJATNSA-N	C[C@H]1[C@@H]2CC[C@]3([C@@H](CC(=O)[C@H]([C@@H]3[C@H]2OC1=O)C)O)C											level2
M0611	FT0968NR	M+FA-H	C15H24O	51.65	0	-1.89	7R,8R-8-hydroxy-4-isopropylidene-7-methylbicyclo[5.3.1]undec-1-ene	61.9882, 112.9864, 129.9772, 196.8721, 212.3663, 264.7479, 265.1170, 265.1504, 265.1812, 266.1063	265.182	265.181	10.077	NEG	591012	671609	741300	667974	0.00107031	KJKNNQHQAHDKSZ-UHFFFAOYSA-N	CC(=C1CCC2(CC(=CC1)CCC2O)C)C					21160893		Terpenes	Sesquiterpenoids			level2
M0612	FT0976NR	M+FA-H	C13H18O3	65.28	68.47	-1.5	(6S)-dehydrovomifoliol	59.0098, 59.0134, 207.1042, 209.0415, 209.0821, 223.1340, 267.0698, 267.1033, 267.1273, 267.1639	267.125	267.124	5.879	NEG	5.94021e+06	9.17401e+06	6.44322e+06	7.18581e+06	0.011514	JJRYPZMXNLLZFH-URWSZGRFSA-N	C1(CC(C)(C)[C@](O)(C(C)=C1)/C=C/C(C)=O)=O	HMDB0302822	53371	LMPR0103050009	C02533	688492		Terpenes	Sesquiterpenoids			level2
M0613	FT0987NR	M+Cl	C15H22O2	51.31	30.03	-1.11	madolin w	62.9630, 269.1318	269.132	269.132	9.516	NEG	7.91809e+07	6.63762e+07	7.33529e+07	7.297e+07	0.116922	HLMCIXCJYXTZPQ-QAURWTMSSA-N	C/C/1=C/CC/C(=C\[C@H]2C[C@@]2([C@H](CC1)O)C)/C=O											level2
M0614	FT0987PR	M+NH4	C10H8O5	51.84	0	-1.33	cnidimol C	70.0660, 136.0762, 152.0710, 180.0660, 182.0817, 208.0610, 226.0717	226.072	226.071	3.672	POS	1.1933e+07	1.26466e+07	1.16119e+07	1.20639e+07	0.0193302	YFSVMSTWCJUXNI-UHFFFAOYSA-N	C1=C(C=C2C(=C1O)C(=O)C=C(O2)CO)O					70697378		Organoheterocyclic compounds				level2
M0615	FT0993NR	M-H	C15H12O5	48.67	78.09	7.01	1-Hydroxy-3,7-dimethoxyxanthone	203.0712, 270.7426	271.057	271.059	8.777	NEG	1.79515e+06	1.71025e+06	1.64655e+06	1.71732e+06	0.0027517	FWBPZAVSTQBRKT-UHFFFAOYSA-N	COC1=CC2=C(OC3=CC(OC)=CC(O)=C3C2=O)C=C1	HMDB0030873	87243			5488808		Organoheterocyclic compounds				level2
M0616	FT0994PR	M+Na	C7H8O7	50.44	0	-1.32	Daucic acid		227.017	227.016	1.133	POS	2.19133e+06	2.91926e+06	2.36683e+06	2.49248e+06	0.00399376	KUKCUROTFRBUNU-UHFFFAOYSA-N	OC1C=C(OC(C1O)C(O)=O)C(O)=O	HMDB0031665	87845			5316316		Organic acids and derivatives				level2
M0617	FT0996PR	M+Na	C11H12N2O2	51.61	0	-1.76	pegamine		227.08	227.08	3.813	POS	3.25391e+06	3.40125e+06	3.93655e+06	3.53057e+06	0.00565712	PVVTWNMXEHROIA-UHFFFAOYSA-N	C1=CC=C2C(=C1)C(=O)NC(=N2)CCCO					135438111		Organoheterocyclic compounds				level2
M0618	FT1001PR	M+H-H2O	C10H16N2O5	50.41	0	1.32	pinnatanine		227.103	227.103	1.187	POS	1.27613e+07	1.1347e+07	1.07059e+07	1.16047e+07	0.0185946	VYDAYIZJJUOQMT-RGGFDPLPSA-N	C=C/C(=C/NC(=O)[C@H](C[C@@H](C(=O)O)N)O)/CO											level2
M0619	FT1027NR	M-H	C15H16O5	55.13	39.52	-1.82	erythro-murrangatin	157.1015, 187.1127, 203.1076, 206.9010, 208.8468, 219.1023, 229.0879, 230.0944, 231.1024, 275.0935	275.094	275.093	6.883	NEG	3.74178e+06	3.9797e+06	4.06882e+06	3.9301e+06	0.0062973	DKEANOQWICTXTP-UHFFFAOYSA-N	CC(=C)C(C(C1=C(C=CC2=C1OC(=O)C=C2)OC)O)O							Phenylpropanoids	Coumarins			level2
M0620	FT1048PR	M+H	C13H14N2O2	67.42	64.46	-1.73	(1R,3R)-1-methyl-2,3,4,9-tetrahydro-1H-$b-carboline-3-carboxylic acid	130.0656, 144.0813, 146.0606, 158.0969, 168.0813, 188.0712, 214.0869, 231.1136	231.114	231.113	4.419	POS	8.06623e+07	8.22874e+07	8.0155e+07	8.10349e+07	0.129844	ZUPHXNBLQCSEIA-RDDDGLTNSA-N	C[C@@H]1C2=C(C[C@@H](N1)C(=O)O)C3=CC=CC=C3N2							Alkaloids				level2
M0621	FT1068PR	M+K	C7H14O6	56.46	0	-0.86	Methyl-alpha-D-fructofuranoside	72.0816, 104.0717, 128.0715, 170.0822, 209.7756, 216.0860, 233.0429, 233.0650, 233.1256, 234.0960	233.043	233.042	0.857	POS	7.64959e+08	7.81695e+08	7.47963e+08	7.64872e+08	1.22557	JPHVNZOOBXUCDJ-UHFFFAOYSA-N	COC1(C(C(C(O1)CO)O)O)CO					6325664		Carbohydrates and Glycosides	Carbohydrates			level2
M0622	FT1075PR	M+H-H2O	C15H22O3	62.63	60.2	1.29	hydroxy valerenic acid	81.0708, 109.1019, 119.0861, 145.1015, 159.1171, 187.1487, 215.1438, 233.1543	233.154	233.154	8.561	POS	1.03096e+07	1.02354e+07	1.1346e+07	1.06304e+07	0.0170333	XJNQXTISSHEQKD-UHFFFAOYSA-N	CC1CCC(C2=C(CC(C12)O)C)C=C(C)C(=O)O					92973822		Terpenes	Sesquiterpenoids			level2
M0623	FT1087NR	M-H	C18H18O3	50.62	0	-0.36	1-(3,7-dihydroxy-2,8-dimethyl-9,10-dihydrophenanthren-4-yl)ethanone		281.118	281.118	9.689	NEG	675578	661390	586608	641192	0.0010274	KDADJLHRXRSXQU-UHFFFAOYSA-N	CC1=CC2=C(C3=C(CC2)C(=C(C=C3)O)C)C(=C1O)C(=O)C											level2
M0624	FT1128NR	M-H	C15H12O6	49.17	58.44	6.62	1,3-dihydroxy-4,5-dimethoxyxanthone	147.0809, 175.0760, 219.0664	287.052	287.054	7.3	NEG	2.81471e+07	2.76189e+07	2.49908e+07	2.69189e+07	0.0431329	OKHSSWSJVGEHDK-UHFFFAOYSA-N	COC1=CC=CC2=C1OC3=C(C2=O)C(=CC(=C3OC)O)O					5316765		Organoheterocyclic compounds				level2
M0625	FT1131PR	M+NH4	C14H22O2	50.42	0	-1.25	Isokobusone		240.196	240.196	8.658	POS	1.65999e+06	1.45371e+06	1.44624e+06	1.51998e+06	0.0024355	BSFUDCIRZBAPDS-UHFFFAOYSA-N	CC1(C)CC2C1CCC(=C)C(O)CCC2=O	HMDB0036791	44491		C16977	3860435						level2
M0626	FT1144PR	M+NH4	C13H20O3	50.57	0	-1.24	(4R)-4-hydroxy-4-[(E,3S)-3-hydroxybut-1-enyl]-3,5,5-trimethylcyclohex-2-en-1-one		242.176	242.175	5.467	POS	2.20233e+06	3.81393e+06	4.43852e+06	3.48493e+06	0.00558399	KPQMCAKZRXOZLB-BXQPDHIASA-N	CC1=CC(=O)CC([C@@]1(/C=C/[C@H](C)O)O)(C)C											level2
M0627	FT1155NR	M+FA-H	C14H12O4	53.4	86.81	6.23	suberenon	149.0965, 177.0916, 221.0820, 289.0707	289.068	289.07	7.484	NEG	1.82626e+07	2.08053e+07	2.1521e+07	2.01963e+07	0.032361	GSVYFPMXLIFUDJ-UHFFFAOYSA-N	CC(=O)C=CC1=C(C=C2C(=C1)C=CC(=O)O2)OC					5321539		Phenylpropanoids	Coumarins			level2
M0628	FT1162PR	M+NH4	C13H22O3	60.6	37.52	-2.05	annuionone e	107.9677, 163.1485, 180.1757, 226.1809	244.192	244.191	7.231	POS	3.57915e+06	3.84502e+06	3.83801e+06	3.75406e+06	0.00601523	YLXMIDJRRREVMX-WKSBVSIWSA-N	C[C@@H](CC[C@@H]1[C@@]2(CC(=O)C[C@]1(OC2)C)C)O							Organoheterocyclic compounds				level2
M0629	FT1179PR	M+H	C14H16N2O2	50.4	0	-2.04	Cyclo(L-Phe-L-Pro)		245.129	245.129	5.167	POS	3.45531e+06	3.36387e+06	3.6498e+06	3.48966e+06	0.00559157	QZBUWPVZSXDWSB-UHFFFAOYSA-N	O=C1NC(CC2=CC=CC=C2)C(=O)N2CCCC12	HMDB0250631						Amino Acids, Peptides and derivatives				level2
M0630	FT1181NR	M+FA-H	C15H18O3	71.69	85.69	-1.72	Achillin	177.0916, 247.1343, 291.1245	291.125	291.124	8.271	NEG	2.01484e+07	2.01978e+07	1.81885e+07	1.95116e+07	0.0312639	BJPSSVHNEGMBDQ-UHFFFAOYSA-N	O=C1C=C(C)C2C1=C(C)CCC3C2OC(=O)C3C					291264		Organoheterocyclic compounds				level2
M0631	FT1205NR	M+FA-H	C15H20O3	66.51	79.62	-2.05	11β,13-dihydro-3-epizaluzanin c	95.0508, 229.1241, 231.1392, 249.1499, 293.1398, 293.2184	293.141	293.14	7.494	NEG	1.31401e+07	1.3323e+07	1.32558e+07	1.32396e+07	0.0212142	DOTNUPYMOWSLMW-UHFFFAOYSA-N	CC1C2CCC(=C)C3CC(C(=C)C3C2OC1=O)O							Lipids and lipid-like molecules				level2
M0632	FT1207PR	M+H	C10H18N2O5	70.04	91.5	-1.62	γ-glutamyl-valine	72.0816, 84.0452, 118.0869, 130.0505, 184.0975, 230.1029, 247.1296	247.13	247.129	2.091	POS	1.24792e+07	1.14667e+07	1.22232e+07	1.20564e+07	0.0193182	AQAKHZVPOOGUCK-UHFFFAOYSA-N	CC(C)C(C(=O)O)NC(=O)CCC(C(=O)O)N							Amino Acids, Peptides and derivatives				level2
M0633	FT1226PR	M+Na	C12H18O4	54.65	38.69	-1.61	Senkyunolide N	249.1108, 249.1426, 249.1849	249.111	249.11	6.573	POS	1.71928e+07	1.8238e+07	1.60701e+07	1.71669e+07	0.027507	AXRIHSJZHOTGAE-UHFFFAOYSA-N	CCCCC1OC(=O)C2=C1CCC(O)C2O	HMDB0302272				24121290		Organoheterocyclic compounds				level2
M0634	FT1237NR	M+FA-H	C16H26O2	66.54	62.68	-1.02	1,5-di-isobutyl-3,3-dimethyl[3,1,0]-cyclohexadione	251.2027, 295.1029, 295.1922	295.192	295.192	10.057	NEG	2.63172e+06	3.04031e+06	2.66333e+06	2.77845e+06	0.00445198	KJAYCZWTDKBKOL-UHFFFAOYSA-N	CC(C)CC12CC1(C(=O)C(C2=O)(C)C)CC(C)C											level2
M0635	FT1238NR	M-H	C18H32O3	69.22	74.93	-1.02	9-hydroxy-10,12-Octadecadienoic acid	171.1024, 195.1395, 277.2179, 295.2281	295.228	295.228	10.928	NEG	5.38649e+06	4.04914e+06	3.61301e+06	4.34955e+06	0.00696939	NPDSHTNEKLQQIJ-UHFFFAOYSA-N	C(CCCCCCCC(O)C=CC=CCCCCC)(=O)O			LMFA02000318		1927		Fatty Acyls				level2
M0636	FT1259NR	M+FA-H	C10H20O7	65.47	68.49	-1.35	2,3-Butanediol glucoside	71.0135, 89.0245, 101.0237, 161.0450, 181.0718, 251.1139, 297.1191	297.12	297.12	1.589	NEG	2.17328e+08	2.26521e+08	2.21469e+08	2.21773e+08	0.355352	ZLXYJEYKAQYNPV-UHFFFAOYSA-N	CC(O)C(C)OC1OC(CO)C(O)C(O)C1O	HMDB0040822	95284			78171387		Carbohydrates and Glycosides	Carbohydrates			level2
M0637	FT1275NR	M-H2O-H	C13H18O9	57.1	49.87	-3.34	opuntioside	137.0236, 299.0780	299.079	299.078	3.813	NEG	6.30897e+06	7.02028e+06	6.43037e+06	6.58654e+06	0.0105538	OQVZJGGNKYGQLT-KABOQKQYSA-N	COC1=CC(=O)OC(=C1)CO[C@H]2[C@@H]([C@H]([C@@H]([C@H](O2)CO)O)O)O											level2
M0638	FT1277NR	M-H	C17H16O5	68.9	68.73	-1	4-Methoxymedicarpin	241.0875, 269.0826, 281.1762, 284.0337, 299.0589, 299.0928, 299.1864	299.093	299.093	7.242	NEG	6.3025e+06	6.99139e+06	6.35984e+06	6.55124e+06	0.0104972	IPDALSAPRYQWGQ-UHFFFAOYSA-N	C1(O)C=CC2C3OC4=CC(OC)=CC=C4C3COC=2C=1OC	HMDB0034001	48163	LMPK12070075		14077265		Flavonoids	Isoflavones			level2
M0639	FT1296NR	M-H	C16H14O6	72.84	88.46	-1.66	Homoeriodictyol	149.0601, 151.0030, 301.0723	301.073	301.072	7.051	NEG	1.27833e+08	1.44669e+08	1.40705e+08	1.37736e+08	0.220697	FTODBIPDTXRIGS-UHFFFAOYSA-N	COC1=C(O)C=CC(=C1)C1CC(=O)C2=C(O)C=C(O)C=C2O1	HMDB0253205						Flavonoids				level2
M0640	FT1297NR	M-H	C16H14O6	65.43	70.35	-1.66	5,7,4'-Trihydroxy-8-methoxyflavanone	285.0410, 286.0487, 301.0379, 301.0719, 301.2028	301.073	301.072	6.391	NEG	2.20592e+07	2.31526e+07	2.15771e+07	2.2263e+07	0.0356725	OJCCBPWPNVUJFG-UHFFFAOYSA-N	C1C(O)=C(OC)C2OC(C3C=CC(O)=CC=3)CC(=O)C=2C=1O		53147	LMPK12140670		42608119		Flavonoids				level2
M0641	FT1299NR	2M-H	C8H9NO2	50.51	0	-1.66	Metacetamol		301.12	301.12	4.645	NEG	1.2909e+06	1.39659e+06	1.22226e+06	1.30325e+06	0.00208823	QLNWXBAGRTUKKI-UHFFFAOYSA-N	CC(O)=NC1=CC(O)=CC=C1	HMDB0245795				12124						level2
M0642	FT1303NR	M+FA-H	C15H28O3	61.17	47.04	-1.33	teuclatriol	171.1021, 301.2026	301.203	301.203	6.507	NEG	1.51945e+08	1.53854e+08	1.5145e+08	1.52416e+08	0.244221	CXQOZINRAFPQEX-QFEQQRJNSA-N	CC(C)[C@@H]1CC[C@@]([C@@H]2CC[C@]([C@H]2[C@@H]1O)(C)O)(C)O							Terpenes	Sesquiterpenoids			level2
M0643	FT1304NR	M+FA-H	C15H28O3	63.05	56.72	-1.33	cadinanetriol	125.0983, 187.0975, 221.1908, 265.1809, 283.1912, 301.0734, 301.1690, 301.2023	301.203	301.203	7.551	NEG	4.80103e+06	4.24044e+06	7540490	5.52732e+06	0.00885656	MOTZIEZYHAAEBY-FVUFVHQMSA-N	CC(C)[C@H]1CC[C@@]([C@@H]2[C@@H]1[C@H]([C@@](CC2)(C)O)O)(C)O							Terpenes	Sesquiterpenoids			level2
M0644	FT1315PR	M+H	C16H17NO2	66.68	79.81	-1.95	omphalin	91.0549, 105.0342, 117.0705, 127.0392, 134.0969, 215.6454, 238.1230, 239.1076, 256.1338, 256.2648	256.134	256.134	6.849	POS	2.90181e+06	2.08712e+06	4.74029e+06	3.24307e+06	0.00519646	QJMPQEUWJRMVPY-UHFFFAOYSA-N	CC1=CC(=C(C(=C1)C)NC=C2C=CC(=O)C(=C2)O)C											level2
M0645	FT1317PR	M+NH4	C15H26O2	61.63	67.26	-1.17	teucladiol	69.0707, 81.0707, 83.0863, 95.0863, 97.1020, 109.1018, 203.1802, 221.1910, 256.2284, 256.2646	256.228	256.227	9.953	POS	1.18545e+07	1.05336e+07	1.14658e+07	1.12846e+07	0.0180816	ZNMYSAIHYWXIRW-AHDPXTMNSA-N	CC(C)[C@@H]1CCC(=C)[C@@H]2CC[C@]([C@H]2[C@@H]1O)(C)O											level2
M0646	FT1340NR	M+FA-H	C15H16O4	51.98	0	-1.31	calodendrolide		305.104	305.104	7.778	NEG	453314	688471	690863	610883	0.000978833	RCGHAGIMQPCIRT-MYZSUADSSA-N	CC1=CCC[C@@]2([C@]13[C@H](O3)C(=O)O[C@H]2C4=COC=C4)C											level2
M0647	FT1343PR	M+H-H2O	C10H16N2O7	55.12	0	1.16	D-gamma-Glutamyl-D-glutamic acid	84.0452, 84.0816, 130.0504	259.092	259.093	1.161	POS	1.40325e+08	1.425e+08	1.48668e+08	1.43831e+08	0.230464	OWQDWQKWSLFFFR-UHFFFAOYSA-N	NC(CCC(=O)NC(CCC(O)=O)C(O)=O)C(O)=O	HMDB0250751				558343		Amino Acids, Peptides and derivatives				level2
M0648	FT1357PR	M+NH4	C11H14O6	50.3	0	-1.15	deacetyl asperuloside acid_qt		260.113	260.113	3.874	POS	5.12383e+06	5.01315e+06	3.57649e+06	4.57116e+06	0.00732448	QMBSLGFBNUKGRJ-QCBRBAQYSA-N	COC(=O)C1=CO[C@H]([C@H]2[C@@H]1[C@H](C=C2CO)O)O							Terpenes	Monoterpenoids			level2
M0649	FT1359PR	M+NH4	C15H14O3	55.36	32.43	-1.15	4-methoxy-9,10-dihydrophenanthrene-2,7-diol	110.0608, 145.0288, 177.0552, 204.1397, 209.5324, 260.1292, 261.1110	260.129	260.128	7.558	POS	1.35216e+06	1.44979e+06	1.2048e+06	1.33558e+06	0.00214003	OPPGAHUCKDKQJR-UHFFFAOYSA-N	OC=1C=CC2=C(C1)CCC3=CC(O)=CC(OC)=C23											level2
M0650	FT1362NR	M+FA-H	C12H22O6	69.76	71.72	-1.63	3-Hexenyl-beta-glucopyranoside	59.0135, 89.0247, 145.0863, 173.0452, 220.0847, 307.0860, 307.1406	307.141	307.14	4.761	NEG	2.15295e+07	2.3164e+07	2.31708e+07	2.26214e+07	0.0362469	OZIPFYKAIOOVEJ-UHFFFAOYSA-N	CCC=CCCOC1C(C(C(C(O1)CO)O)O)O					134611733		Fatty Acyls				level2
M0651	FT1364NR	2M-H	C9H14O2	56.03	42.63	-1.63	Nona-2,4-dienoic acid	59.0136, 97.0664, 102.9575, 121.0670, 185.1179, 209.1179, 211.1344, 235.1344, 289.1817, 307.1919	307.192	307.192	8.891	NEG	1.43657e+07	1.55499e+07	1.61538e+07	1.53564e+07	0.024606	YAWXLPDXHPHGPX-UHFFFAOYSA-N	CCCCC=CC=CC(=O)O		837403			54498674		Fatty Acyls				level2
M0652	FT1389NR	M-H	C18H30O4	61.86	56.41	-1.94	Auxin b	59.0136, 99.0822, 185.1179, 209.1181, 223.1341, 291.1972, 309.1707, 309.2077, 310.2111	309.208	309.208	9.51	NEG	9.28179e+07	9.43693e+07	8.74442e+07	9.15438e+07	0.146683	MQETZQLZTJUQHR-UHFFFAOYSA-N	CCC(C)C1CC(C(C)CC)C(=C1)C(O)CC(=O)CC(O)=O	HMDB0038484	93163			103739		Terpenes	Monoterpenoids			level2
M0653	FT1411NR	M+FA-H	C9H18N2O7	51.43	0	-1.61	Cerebrosid		311.111	311.11	0.826	NEG	6.08898e+06	5.73858e+06	4.52693e+06	5.4515e+06	0.00873507	PLMHVPVZNKSRPP-PRBAGFKUSA-N	C([C@@H]1[C@@H]([C@@H]([C@H]([C@@H](O1)NC(=O)[C@H](CO)N)O)O)O)O							Carbohydrates and Glycosides	Carbohydrates			level2
M0654	FT1418NR	M+FA-H	C16H26O3	71.65	82.77	-1.93	4-methoxy-5-hydroxybisabola-2,10-diene-9-one	174.9556, 267.1972, 293.1766, 311.1875, 311.2239	311.188	311.187	9.025	NEG	1.3011e+07	1.2804e+07	1.19478e+07	1.25876e+07	0.0201694	XQXANAYBQDKOBU-UHFFFAOYSA-N	CC(CC(=O)C=C(C)C)C1CC(C(C=C1)(C)OC)O							Terpenes	Sesquiterpenoids			level2
M0655	FT1419NR	2M-H	C9H16O2	64.66	70.94	-1.61	8-nonylenic acid	174.9557, 209.5923, 293.2115, 311.1844, 311.2233	311.224	311.223	8.861	NEG	8.4445e+06	1.2177e+07	1.22284e+07	1.095e+07	0.0175454	AWQOXJOAQMCOED-UHFFFAOYSA-N	C(CCCCCCC(=O)O)=C		34718	LMFA01030028		35860		Fatty Acyls				level2
M0656	FT1421NR	2M-H	C9H16O2	59.58	41.55	-1.61	2-nonenoicacid	145.0652, 174.9559, 223.1129, 267.1033, 293.2117, 305.2582, 311.0970, 311.1361, 311.1881, 311.2233	311.224	311.223	8.294	NEG	4.6824e+06	8.36022e+06	4.34632e+06	5.79631e+06	0.00928758	ADLXTJMPCFOTOO-UHFFFAOYSA-N	CCCCCCC=CC(=O)O					5312586		Fatty Acyls				level2
M0657	FT1433NR	M-H	C17H14O6	72.68	87.6	-1.92	2',7-Dihydroxy-4',5'-dimethoxyisoflavone	151.0394, 161.0238, 313.0725	313.073	313.072	7.039	NEG	1.51898e+07	2.16185e+07	2.23814e+07	1.97299e+07	0.0316137	UYOJEKMKWXYOEQ-UHFFFAOYSA-N	COC1=CC(O)=C(C=C1OC)C1=COC2=C(C=CC(O)=C2)C1=O	HMDB0041644	96007			5316763		Flavonoids	Isoflavones			level2
M0658	FT1439NR	M+FA-H	C17H16O3	52.04	34.96	5.75	3,7-dihydroxy-2,8-dimethyl-9,10-dihydrophenanthrene-4-carbaldehyde	183.1180, 201.1312, 208.7277, 245.1186, 246.1263, 313.0414, 313.1068, 313.2387	313.105	313.106	8.282	NEG	5.55145e+06	3.25711e+06	5.64714e+06	4.81857e+06	0.00772091	RDCKNSFRNNWMTK-UHFFFAOYSA-N	CC1=CC2=C(C3=C(CC2)C(=C(C=C3)O)C)C(=C1O)C=O											level2
M0659	FT1463PR	M+NH4	C14H18O4	50.76	0	-1.49	(2R,3S)- pterosin S		268.155	268.155	4.728	POS	2.52746e+06	2.14065e+06	2.10029e+06	2.25613e+06	0.00361506	VUTYSCZGARSHDC-UHFFFAOYSA-N	CC1C(C2=CC(=C(C(=C2C1=O)CO)CCO)C)O											level2
M0660	FT1470NR	M-H	C14H20O8	50.73	0	-1.59	Cornoside		315.11	315.109	3.564	NEG	8.73816e+06	8.9949e+06	8.21881e+06	8.65062e+06	0.0138611	VTVARPTUBCBNJX-UHFFFAOYSA-N	C1=CC(C=CC1=O)(CCOC2C(C(C(C(O2)CO)O)O)O)O					11809239						level2
M0661	FT1476PR	M+H	C17H16O3	62.76	63.85	-1.11	danshenspiroketallactone	83.0862, 95.0866, 109.1020, 195.1186, 211.7462, 223.1129, 251.1073, 251.2020, 269.0827, 269.1181	269.118	269.117	10.762	POS	1.43423e+06	1.13473e+06	1.22684e+06	1.26527e+06	0.00202737	DNLNYCCHXAULQA-UHFFFAOYSA-N	CC1CC2(C3=C(C4=CC=CC(=C4C=C3)C)C(=O)O2)OC1					127567		Organoheterocyclic compounds				level2
M0662	FT1477NR	M-H	C16H28O6	54.7	0	-1.9	borneol-2-o-β-d-glucopyranoside		315.183	315.182	6.37	NEG	5.48279e+06	5.9255e+06	5.61133e+06	5.67321e+06	0.00909032	JMCFZBXJPGDESD-UHFFFAOYSA-N	CC1(C2CCC1(C(C2)OC3C(C(C(C(O3)CO)O)O)O)C)C							Lipids and lipid-like molecules				level2
M0663	FT1480PR	M+H	C16H28O3	66.3	55.14	-1.11	15-methoxyisodauc-3-ene-1β,5α-diol	67.0551, 81.0707, 95.0863, 109.1019, 121.1019, 123.1173, 215.1798, 233.1906, 251.2014, 269.2149	269.212	269.211	8.211	POS	1.57917e+07	1.55512e+07	1.36846e+07	1.50092e+07	0.0240496	ANVPCBOTQZGVJG-UHFFFAOYSA-N	CC(C)C1CCC2(C1C(C(=CCC2O)COC)O)C							Terpenes	Sesquiterpenoids			level2
M0664	FT1481NR	M-H	C18H36O4	50.11	0	-1.9	9,10-dihydroxystearic acid		315.255	315.255	10.534	NEG	1.38866e+06	1.15044e+06	1.11177e+06	1.21696e+06	0.00194996	VACHUYIREGFMSP-UHFFFAOYSA-N	C(CCCC)CCCC(O)C(O)CCCCCCCC(=O)O	HMDB0302281	35467	LMFA02000142	C19622	89377		Fatty Acyls				level2
M0665	FT1506PR	M+NH4	C15H26O3	54.81	42.91	-1.47	Kikkanol D	95.0865, 125.0970, 133.1016, 143.1074, 149.1334, 167.1439, 219.1752, 237.1858, 273.1092, 273.1471	272.223	272.222	7.406	POS	4.22332e+06	3.72335e+06	4.34535e+06	4.09734e+06	0.00656527	DXLKOOQBJKRNLJ-AZTPNKIGSA-N	CC(C)C1CCC(=CCCC(=C)C(C1O)O)CO		71811		C17606	10332558		Terpenes	Sesquiterpenoids			level2
M0666	FT1507NR	M+FA-H	C14H10O6	45.54	50.93	6.27	1,3,7-trihydroxy-2-methoxyxanthone	179.0710, 207.0657, 209.2332, 215.0055, 251.0565, 319.1976, 320.1150	319.042	319.044	6.018	NEG	4.20533e+06	4.35471e+06	4.81573e+06	4.45859e+06	0.00714411	GLXRAYJUKLGHEP-UHFFFAOYSA-N	COC1=C(C2=C(C=C1O)OC3=C(C2=O)C=C(C=C3)O)O					12133315		Organoheterocyclic compounds				level2
M0667	FT1515NR	M+FA-H	C11H17NO7	51.54	67.27	-1.56	Cardiospermin	59.0135, 71.0137, 89.0246, 101.0234, 113.0251, 114.0568, 119.0342, 179.0554, 208.6076, 252.0491	320.1	320.099	2.073	NEG	4.78201e+06	4.96633e+06	4.87856e+06	4.87563e+06	0.00781235	MQTLCYHUTVTHFO-MPVQUNCYSA-N	C=C(CO)C(C#N)OC1C(C(C(C(O1)CO)O)O)O		66907		C08328	179647		Carbohydrates and Glycosides	Carbohydrates			level2
M0668	FT1521PR	M+Na	C10H13N5O3	68.56	93.02	-4.38	(2R,3R,4S)-2-(6-aminopurin-9-yl)-4-(hydroxymethyl)oxolan-3-ol	84.0452, 97.0292, 109.0291, 130.0504, 142.0503, 192.0660, 226.0717, 238.0716, 256.0822, 274.0932	274.094	274.092	1.063	POS	7.29834e+08	5.37855e+08	5.13786e+08	5.93825e+08	0.9515	KQLDDLUWUFBQHP-WVBSTYLSSA-N	C1[C@@H]([C@H]([C@@H](O1)N2C=NC3=C(N=CN=C32)N)O)CO							Imidazopyrimidines				level2
M0669	FT1525PR	M+NH4	C16H32O2	69.13	70.64	-1.09	Tetradecyl acetate	274.2747, 275.2778	274.275	274.274	8.345	POS	1.89223e+07	2.05021e+07	1.97494e+07	1.97246e+07	0.0316052	IOUUIFSIQMVYKP-UHFFFAOYSA-N	O(C(=O)C)CCCCCCCCCCCCCC	HMDB0258885	46330	LMFA07010331		12531	638-59-5	Fatty Acyls		HY-W042284	HPLC≥98%	level2
M0670	FT1536PR	M+H-H2O	C18H28O3	67.89	74.26	0.73	polyacetylene PQ-1	95.0864, 105.0706, 107.0865, 119.0860, 133.1017, 145.1020, 147.1174, 247.2066, 257.1909, 275.2012	275.201	275.201	10.452	POS	1.08107e+07	9.44732e+06	1.57947e+07	1.20176e+07	0.0192561	QSLYECSTHSYXDL-KSZLIROESA-N	CCCCCCC[C@@H]([C@@H](CC#CC#C[C@H](C=C)O)O)OC							Fatty Acyls				level2
M0671	FT1541PR	M+H	C10H17N3O6	51.85	0	-1.09	gamma-l-glutamyl-glutamine		276.12	276.119	0.95	POS	2.47564e+07	2.55066e+07	2.83574e+07	2.62068e+07	0.0419918	JBFYFLXEJFQWMU-UHFFFAOYSA-N	C(CC(=O)NC(CCC(=O)N)C(=O)O)C(C(=O)O)N							Amino Acids, Peptides and derivatives				level2
M0672	FT1542NR	M-H	C13H24O9	68.46	83.88	-1.55	methyl-(3s,5s)-5-hydroxy-3-(β-d-glucopyra-nosyloxy)hexanoate	59.0135, 71.0137, 89.0247, 101.0236, 119.0341, 179.0554, 323.1352	323.136	323.135	2.597	NEG	1.97557e+07	1.95809e+07	2.0705e+07	2.00139e+07	0.0320688	VYMPNVIBXBAUDP-UHFFFAOYSA-N	CC(CC(CC(=O)OC)OC1C(C(C(C(O1)CO)O)O)O)O							Fatty Acyls				level2
M0673	FT1543PR	M+NH4	C15H18N2O2	56.37	35.7	-1.09	6β-hydroxyhuperzine a	72.0816, 188.0703, 188.1070, 259.1460, 259.1829, 275.9953, 276.1723, 276.2073, 277.0909, 277.1811	276.171	276.171	3.194	POS	2.25305e+06	2.09123e+06	1.73759e+06	2.02729e+06	0.00324838	WFICABZBCMBKJQ-UHFFFAOYSA-N	CC=C1C2C=C(CC1(C3=C(C2O)NC(=O)C=C3)N)C							Organoheterocyclic compounds				level2
M0674	FT1552NR	M-H2O-H	C18H16O7	53.27	0	-3.38	Cirsilineol		325.073	325.072	7.478	NEG	4.00548e+06	4.48193e+06	4.39476e+06	4.29406e+06	0.00688047	VKOSQMWSWLZQPA-UHFFFAOYSA-N	C1(OC)=CC2OC(C3C=CC(O)=C(OC)C=3)=CC(=O)C=2C(O)=C1OC	HMDB0303612	49673	LMPK12111249	C10032	162464		Flavonoids				level2
M0675	FT1553PR	M+H	C15H16O5	51.44	0	-1.44	5-methyoxymarmesin		277.108	277.108	7.438	POS	1.59573e+06	1.53594e+06	1.53884e+06	1.55684e+06	0.00249456	FMUVMPMZKPZWCH-UHFFFAOYSA-N	CC(C)(C1CC2=C(O1)C=C3C(=C2OC)C=CC(=O)O3)O							Phenylpropanoids	Coumarins			level2
M0676	FT1555NR	M+FA-H	C10H16O9	63.77	69.15	-1.54	6-O-malonyl-beta-methyl-D-glucopyranoside	87.0089, 110.9998, 111.0094, 111.0198, 173.0085, 305.2562, 325.0375, 325.0829, 325.1165	325.079	325.078	0.925	NEG	9.327e+06	9.40275e+06	8.49173e+06	9.07383e+06	0.0145392	JHZXMTZJWGLQRP-UHFFFAOYSA-N	COC1C(C(C(C(O1)COC(=O)CC(=O)O)O)O)O							Carbohydrates and Glycosides	Carbohydrates			level2
M0677	FT1558NR	M+FA-H	C18H16O3	70.44	82.23	-1.23	Trijuganone B	281.1189, 325.1089	325.109	325.109	9.689	NEG	7.85203e+06	8.09506e+06	7.46298e+06	7.80335e+06	0.0125035	AZIUYJPOBCMPON-UHFFFAOYSA-N	O=C1C(=O)C2=C(OCC2C)C=3C=CC=4C(=CCCC4C13)C							Terpenes	Diterpenoids			level2
M0678	FT1585NR	M-H	C15H20O8	59.28	63.54	-1.22	Dihydromelilotoside	59.0137, 71.0139, 89.0249, 101.0252, 119.0360, 147.0470, 165.0580, 289.0727, 327.0645, 327.1089	327.109	327.109	4.46	NEG	1.20655e+07	1.12578e+07	1.10722e+07	1.14652e+07	0.0183709	FXEOLMWSBWXMSF-UHFFFAOYSA-N	OCC1OC(OC2=CC=CC=C2CCC(O)=O)C(O)C(O)C1O	HMDB0038334				73981563		Carbohydrates and Glycosides	Carbohydrates			level2
M0679	FT1586NR	M+FA-H	C18H18O3	53.84	46.14	-1.53	juncunone	239.1444, 283.1344, 327.1245, 327.2179	327.125	327.124	9.187	NEG	1.24714e+07	1.24185e+07	1.24834e+07	1.24577e+07	0.0199613	UZGKHWTVPCRGAY-UHFFFAOYSA-N	CC1=CC2=C(CCC3=C2C(=C(C=C3)O)C)C(=C1O)C(=O)C					327720						level2
M0680	FT1599PR	M+H	C17H26O3	52.47	0	-0.72	Panaxacol		279.196	279.196	10.062	POS	3.24898e+06	3.34047e+06	3.34887e+06	3.31277e+06	0.00530814	VNLATJUGAZKQEH-UHFFFAOYSA-N	CCCCCCCC(O)C(O)CC#CC#CC(=O)CC	HMDB0039251				13915689		Fatty Acyls				level2
M0681	FT1612PR	M+NH4	C18H30O	53.75	0	-1.07	5,9,13-Pentadecatrien-2-one, 6,10,14-trimethyl-		280.264	280.264	12.187	POS	1.04972e+07	1.06809e+07	1.18662e+07	1.10148e+07	0.0176493	LTUMRKDLVGQMJU-UHFFFAOYSA-N	CC(=CCCC(=CCCC(=CCCC(=O)C)C)C)C		341180			61206		Terpenes	Diterpenoids			level2
M0682	FT1618NR	M-H2O-H	C19H24O6	50.08	0	-3.34	9-Hydroxyglabratolide		329.141	329.14	7.854	NEG	6.29445e+06	6.57617e+06	6.68958e+06	6.52007e+06	0.0104473	YAVQKFOMLWQFEM-JWCOLNTHSA-N	C/C/1=C\C2C(C(C(/C(=C\CC1)/C=O)O)OC(=O)C(C)C)C(=C)C(=O)O2											level2
M0683	FT1623NR	M-H	C18H34O5	70.47	75.24	-1.82	FA 18:1+3O	171.1021, 201.1130, 329.2339, 330.2375	329.235	329.234	8.174	NEG	8.56856e+07	9.17419e+07	9.40526e+07	9.04934e+07	0.145	MDIUMSLCYIJBQC-UHFFFAOYSA-N	O=C(O)CCCCCCCC(O)C=CC(O)C(O)CCCCC							Fatty Acyls				level2
M0684	FT1625NR	M-H	C18H34O5	64.42	67.22	-1.82	9,10,11-Trihydroxyoctadec-12-enoic acid	329.1896, 329.2339, 330.2376	329.235	329.234	8.717	NEG	2.14129e+07	2.41591e+07	2.24729e+07	2.26816e+07	0.0363433	JHGVFGJXFVIYSM-UHFFFAOYSA-N	CCCCCC=CC(C(C(CCCCCCCC(=O)O)O)O)O		833568			53955370		Fatty Acyls				level2
M0685	FT1626PR	M+H	C18H16O3	57.2	77.69	-1.42	6-METHOXY-2-PHENETHYLCHROMONE	207.1173, 220.0888, 235.1124, 236.1159, 263.1073, 281.1178	281.118	281.118	10.568	POS	4.31728e+07	4.54483e+07	4.49243e+07	4.45152e+07	0.0713278	JOYYVGVYUHRBAE-UHFFFAOYSA-N	O=C1C=C(OC2=CC=C(OC)C=C12)CCC=3C=CC=CC3							Organoheterocyclic compounds				level2
M0686	FT1642NR	M-H	C13H16O10	61.19	52.23	-1.81	6-Galloylglucose	125.0235, 168.0058, 331.0675	331.068	331.068	2.114	NEG	24948222	2.55023e+07	2.5647e+07	2.53658e+07	0.0406443	VGVDLJNNDOFWKT-UHFFFAOYSA-N	OC1OC(COC(=O)C2=CC(O)=C(O)C(O)=C2)C(O)C(O)C1O	HMDB0034051	89680			88847						level2
M0687	FT1643NR	M-H	C13H16O10	60.7	67.42	-2.11	beta-Glucogallin	125.0254, 151.0030, 169.0137, 191.0194, 331.0675	331.068	331.068	1.557	NEG	1.22292e+07	1.18645e+07	1.3033e+07	1.23756e+07	0.0198297	GDVRUDXLQBVIKP-UHFFFAOYSA-N	OCC1OC(OC(=O)C2=CC(O)=C(O)C(O)=C2)C(O)C(O)C1O	HMDB0038728	93381			4628122		Phenylpropanoids				level2
M0688	FT1644NR	M+FA-H	C16H14O5	51.42	0	-1.81	Vestitone		331.084	331.083	6.907	NEG	1.9944e+06	1.49614e+06	1.48725e+06	1.65927e+06	0.00265868	WQCJOKYOIJVEFN-UHFFFAOYSA-N	C1(O)=CC2OCC(C3=CC=C(OC)C=C3O)C(=O)C=2C=C1	HMDB0031620		LMPK12050462		171769		Flavonoids	Isoflavones			level2
M0689	FT1644PR	M+H	C11H15N5O4	58.03	43.01	-1.06	5'-o-methyladenosine	136.0623, 150.0780, 282.1205	282.12	282.12	2.281	POS	5.15842e+06	6.57732e+06	6.06279e+06	5.93284e+06	0.00950634	MLFJPVLRZZMIIP-IOSLPCCCSA-N	COC[C@@H]1[C@H]([C@H]([C@@H](O1)N2C=NC3=C(N=CN=C32)N)O)O											level2
M0690	FT1648NR	M-H	C14H20O9	69.48	75.49	-1.81	koaburaside	113.0251, 153.0214, 155.0368, 161.0478, 167.0373, 168.0277, 168.0452, 169.0500, 209.5178, 331.1042	331.105	331.104	3.127	NEG	1.03901e+07	1.02124e+07	1.03548e+07	1.03191e+07	0.0165346	SWHCKWOYUSDWOF-RGCYKPLRSA-N	COC1=CC(=CC(=C1O)OC)O[C@H]2[C@@H]([C@H]([C@@H]([C@H](O2)CO)O)O)O											level2
M0691	FT1659NR	M-H	C20H28O4	68.26	63.87	-1.51	3-dehydrodeoxyandrographolide	287.2022, 331.1921, 332.1953	331.192	331.192	7.818	NEG	5.25075e+07	5.60366e+07	4.96607e+07	5.27349e+07	0.0844985	ROPZFDGMJDAXOR-UHFFFAOYSA-N	CC12CCC(=O)C(C1CCC(=C)C2CCC3=CCOC3=O)(C)CO							Lipids and lipid-like molecules				level2
M0692	FT1660NR	M-H	C20H28O4	60.16	51.25	-1.51	6-Angeloylfuranofukinol	301.1813, 331.1922, 332.2011	331.192	331.192	9.958	NEG	2.00009e+06	2.37284e+06	2.48612e+06	2.28635e+06	0.00366348	QSXNOUPYXMWUKT-IZZDOVSWSA-N	C\C=C(/C)C(=O)OC1C2=C(CC3CCC(O)C(C)C13C)OC=C2C	HMDB0036146	91301			6374435		Terpenes	Sesquiterpenoids			level2
M0693	FT1666PR	M+Na	C15H20N2O2	50.42	57.57	4.59	Baptifoline	70.0660, 112.0875, 134.0969, 152.0570, 162.0917, 206.0817, 248.1036, 265.1301, 283.1408, 284.1204	283.139	283.14	1.829	POS	2.76586e+07	2.49858e+07	2.47141e+07	2.57862e+07	0.0413178	AOOCSKCGZYCEJX-UHFFFAOYSA-N	OC1CCN2CC3CC(CN4C(=O)C=CC=C34)C2C1	HMDB0033481			C10755	621307		Alkaloids				level2
M0694	FT1690PR	M+NH4	C12H17N3O4	50.7	0	-1.05	L-Agaritine		285.156	285.156	1.575	POS	1.17408e+07	1.23752e+07	1.19194e+07	1.20118e+07	0.0192468	SRSPQXBFDCGXIZ-UHFFFAOYSA-N	NC(CCC(=O)NNC1=CC=C(CO)C=C1)C(O)=O	HMDB0033758	89517			17688		Amino Acids, Peptides and derivatives				level2
M0695	FT1714NR	M-H	C16H18O8	70.55	84.47	-1.78	3-O-p-Coumaroylquinic acid	93.0337, 163.0396, 173.0451, 191.0559, 337.0939	337.094	337.094	4.521	NEG	2.48938e+07	2.37397e+07	2.75904e+07	2.5408e+07	0.0407118	BMRSEYFENKXDIS-QHAYPTCMSA-N	O[C@@H]1C[C@@](O)(C[C@@H](OC(=O)\C=C\C2=CC=C(O)C=C2)[C@H]1O)C(O)=O	HMDB0029681	86421			9945785						level2
M0696	FT1717NR	M+FA-H	C17H24O4	54.92	35.47	4.75	(3beta,6beta)-Furanoeremophilane-3,6-diol 6-acetate	209.0794, 337.0367, 337.1640	337.162	337.164	8.271	NEG	2.15973e+06	2.05176e+06	2.05076e+06	2.08742e+06	0.00334472	CXZIQFLLAXJLDS-UHFFFAOYSA-N	CC1C(O)CCC2CC3=C(C(OC(C)=O)C12C)C(C)=CO3	HMDB0034930	90312			78384665		Terpenes	Sesquiterpenoids			level2
M0697	FT1723NR	M+FA-H	C14H15NO6	51.08	0	-1.18	isatan b		338.089	338.089	4.726	NEG	9.27835e+06	8.95569e+06	8.8802e+06	9.03808e+06	0.0144819	AHWQTWBZNABQTO-UHFFFAOYSA-N	C1=CC=C2C(=C1)C(=CN2)OC3C(C(=O)C(C(O3)CO)O)O					101529308		Carbohydrates and Glycosides	Carbohydrates			level2
M0698	FT1731NR	M-H2O-H	C18H14O8	60.35	64.67	-2.36	(1S,2R)-1-(3,4-dihydroxyphenyl)-6,7-dihydroxy-1,2-dihydronaphthalene-2,3-dicarboxylic acid	109.0286, 185.0240, 186.0317, 277.0510, 280.0380, 295.0617, 339.0515, 340.0542	339.052	339.051	5.439	NEG	8.82502e+06	2.78668e+07	1.85862e+07	1.8426e+07	0.0295245	WJMFXQBNYLYADA-HOTGVXAUSA-N	C1=CC(=C(C=C1[C@@H]2[C@H](C(=CC3=CC(=C(C=C23)O)O)C(=O)O)C(=O)O)O)O							Phenylpropanoids	Lignans			level2
M0699	FT1742PR	M+Na	C15H22O4	54.7	0	-1.38	gammaeudesmane		289.142	289.141	6.209	POS	1.2065e+07	1.0717e+07	1.08972e+07	1.12264e+07	0.0179883	SMEJXMYNQKQENF-WUDKWMPASA-N	C[C@H]1[C@@H]2CC[C@@]3([C@@H]([C@H]2OC1=O)[C@](CCC3=O)(C)O)C							Lipids and lipid-like molecules				level2
M0700	FT1750NR	M-H2O-H	C15H20O10	65.1	86.76	-3.22	Glucosyringic acid	89.0234, 135.0443, 179.0347, 179.0553, 341.0851	341.089	341.088	4.137	NEG	2.31885e+07	2.09074e+07	2.62975e+07	2.34645e+07	0.0375978	BLKMDORKRDACEI-UHFFFAOYSA-N	COC1=CC(=CC(OC)=C1OC1OC(CO)C(O)C(O)C1O)C(O)=O	HMDB0303364				14132338		Phenylpropanoids				level2
M0701	FT1772PR	M+H	C18H26O3	64.25	64.01	-0.34	15,16-bisnor-13-oxo-8(17),11e-labdadien-19-oicacid	81.0707, 119.0861, 131.0858, 135.0810, 145.1017, 147.0806, 217.1599, 273.1855, 291.1592, 291.1970	291.196	291.196	8.629	POS	1.98838e+07	1.23563e+07	14096221	1.54454e+07	0.0247486	BQLIBSZGTNAGNT-UHFFFAOYSA-N	CC(=O)C=CC1C(=C)CCC2C1(CCCC2(C)C(=O)O)C					10085628		Terpenes	Sesquiterpenoids			level2
M0702	FT1777NR	M+FA-H	C17H14O5	54.94	0	-1.75	(5S)-5,9-dihydroxy-4-(4-hydroxyphenyl)-5,6-dihydro-1-benzoxocin-2-one		343.084	343.083	5.763	NEG	9.62253e+06	9.79868e+06	9.26896e+06	9.56339e+06	0.0153237	WRIXGOHFTHKWMM-UHFFFAOYSA-N	C1C(C(=CC(=O)OC2=C1C=CC(=C2)O)C3=CC=C(C=C3)O)O					371598		Organoheterocyclic compounds				level2
M0703	FT1789PR	M+K	C9H18O8	51.04	0	-0.34	lilioside C	118.0868, 175.1195, 202.0603, 202.5641, 203.0450, 239.0443, 251.0452, 269.0546, 272.0660, 293.0635	293.063	293.063	0.854	POS	7.55521e+07	7.13682e+07	7.11575e+07	7.26926e+07	0.116477	NHJUPBDCSOGIKX-VMQOHUEUSA-N	C([C@@H]1[C@H]([C@@H]([C@H]([C@@H](O1)OC[C@@H](CO)O)O)O)O)O							Glycerolipids				level2
M0704	FT1798NR	M-H	C19H22O6	63.2	39.62	-1.16	Gibberellins	89.0249, 101.0249, 150.0192, 150.0340, 151.0395, 327.1243, 328.1283, 345.1448	345.135	345.135	5.066	NEG	1.50712e+07	1.65646e+07	1.50999e+07	1.55785e+07	0.0249619	IXORZMNAPKEEDV-UHFFFAOYSA-N	CC12C3C(C(O)=O)C45CC(=C)C(O)(C4)CCC5C3(OC1=O)C=CC2O	HMDB0252716				522636		Terpenes	Diterpenoids			level2
M0705	FT1801NR	M+FA-H	C19H24O3	57.96	37.23	-2.03	miltipolone	233.1558, 277.1451, 345.1325, 345.1718	345.172	345.171	9.345	NEG	2.54734e+06	2.74457e+06	2.46731e+06	2.58641e+06	0.00414426	QCERTNNJMAPQRG-UHFFFAOYSA-N	CC1=C(C(=O)C=C2C(=C1)C3CC4C2(CCCC4(C)C)CO3)O					14657482		Terpenes	Diterpenoids			level2
M0706	FT1813NR	M-H	C12H12O12	54.62	73.65	-0.86	Dehydro-L-(+)-ascorbic acid dimer	115.0045, 133.0154, 215.6632, 219.0308, 231.0167, 278.9883	347.026	347.026	2.856	NEG	4.7677e+06	5.22484e+06	4.51032e+06	4.83429e+06	0.0077461	MUYNUOXIHSNESP-UHFFFAOYSA-N	C1C(C2C3(O1)C(C(=O)O2)(OC4(C(=O)OC5C4(O3)OCC5O)O)O)O		45119			4613280		Organoheterocyclic compounds				level2
M0707	FT1818NR	M+FA-H	C13H18O8	67.08	57.66	-1.44	3,4-Dihydroxybenzyl alcohol-4-glucoside	111.0094, 133.0135, 138.0335, 139.0394, 161.0449, 173.0087, 191.0201, 301.0932, 347.0652, 347.1058	347.099	347.099	1.991	NEG	2.2587e+07	2.2242e+07	2.30551e+07	2.26281e+07	0.0362575	AWHHJEGHYHOVRN-UHFFFAOYSA-N	C1=CC(=C(C=C1CO)O)OC2C(C(C(C(O2)CO)O)O)O							Carbohydrates and Glycosides	Carbohydrates			level2
M0708	FT1821NR	M-H	C19H24O6	51.45	0	-1.44	3-Epigibberellin A1		347.151	347.151	5.099	NEG	4.46642e+06	4.05724e+06	4.61343e+06	4.37903e+06	0.00701663	JLJLRLWOEMWYQK-UHFFFAOYSA-N	CC12C(CCC3(C1C(C45C3CCC(C4)(C(=C)C5)O)C(=O)O)OC2=O)O	HMDB0040944	95389			3509874		Terpenes	Diterpenoids			level2
M0709	FT1824NR	M-H	C16H28O8	51.53	0	-1.15	Schizonepetoside E		347.172	347.172	5.051	NEG	7.10533e+06	8.08665e+06	7.47206e+06	7.55468e+06	0.0121051	IRZZAYRPVZPEKL-UHFFFAOYSA-N	CC1CCC(C(=O)C1)C(C)(COC2C(C(C(C(O2)CO)O)O)O)O		71835		C17638	46173963		Lipids and lipid-like molecules				level2
M0710	FT1827NR	M-H2O-H	C20H30O6	60.17	41.05	-2.88	adenostemmoic acid d	285.1862, 347.1873, 348.1904	347.188	347.187	6.67	NEG	3.32144e+07	3.29067e+07	3.21013e+07	3.27408e+07	0.0524614	QDNKMJSMTIFSMN-UHFFFAOYSA-N	CC12CCCC(C1CCC34C2C(CC(C3)C(C4=O)(CO)O)O)(C)C(=O)O					23260141		Terpenes	Diterpenoids			level2
M0711	FT1852NR	M-H	C21H24N2O3	51.15	55.13	-1.14	16-Ep-i19-S-vindolinine-N-oxide	169.0765, 208.1833, 275.1562, 307.1825, 319.1456, 351.0559, 351.1283, 351.1794, 351.2224, 352.1784	351.172	351.172	5.6	NEG	7.85758e+06	8.46243e+06	7.78983e+06	8.03661e+06	0.0128773	JOAAIYRFWUHKSF-UHFFFAOYSA-N	CC1C23CC(C14C5(C2[N+](CC5)(CC=C3)[O-])C6=CC=CC=C6N4)C(=O)OC					78358538		Indoles and derivatives				level2
M0712	FT1853NR	M-H	C20H32O5	62.14	38.72	-1.71	15-epileopersin c	85.0663, 207.1392, 351.2184, 352.2215	351.219	351.218	7.918	NEG	5.99033e+06	5.6649e+06	5.83601e+06	5.83042e+06	0.00934222	SDWMGUVLMJYDMR-UHFFFAOYSA-N	CC1C(C(=O)C2C(CCCC2(C13CCC4(O3)CC(OC4)O)C)(C)C)O					15548655		Terpenes	Diterpenoids			level2
M0713	FT1861NR	M-H	C20H19NO5	51.5	0	-1.42	2,3-dihydrodauriporphine	191.0588, 215.6818, 231.0568, 263.0440, 337.1030, 352.1261, 352.1822, 352.2195, 353.1207, 353.2380	352.12	352.119	7.193	NEG	636694	650117	926460	737757	0.00118213	CHYDVJFTRUIRDR-UHFFFAOYSA-N	COC1=CC2=C(C=C1)C3=NCCC4=C3C(=C(C(=C4OC)OC)OC)C2=O					15489512		Alkaloids				level2
M0714	FT1875NR	M-H2O-H	C20H20O7	50.06	0	-3.4	fibraurin		353.105	353.104	5.962	NEG	1.07064e+06	771901	926601	923047	0.00147902	XUFRUKAPNGPYSR-TZGNGTQESA-N	C[C@@]12CC=C3C(=O)O[C@H](C[C@]3([C@@H]1[C@H]4[C@H]5[C@@H]([C@@]2(C(=O)O4)O)O5)C)C6=COC=C6											level2
M0715	FT1882NR	M+FA-H	C19H32O3	56.62	36.1	-1.42	androstane-3,11,17-triol	191.0579, 353.2370, 354.2398	353.234	353.234	7.584	NEG	3.05656e+06	2.67671e+06	2.44259e+06	2.72529e+06	0.00436679	FNICIUSFFWRLFW-COOKINHQSA-N	C[C@]12CCC(CC1CC[C@@H]3[C@@H]2C(C[C@]4([C@H]3CCC4O)C)O)O											level2
M0716	FT1883PR	M+H	C18H32O3	54.16	32.44	-0.67	(13S)-13-hydroxyoctadeca-9,11-dienoic acid	81.0707, 95.0864, 251.2011, 253.1595, 261.2219, 279.1970, 279.2337, 297.1494, 297.2081, 298.1915	297.243	297.243	10.093	POS	5.85128e+06	4.92209e+06	4.69203e+06	5.15513e+06	0.0082602	HNICUWMFWZBIFP-UHFFFAOYSA-N	CCCCCC(O)C=CC=CCCCCCCCC(O)=O	HMDB0242324				1424		Fatty Acyls				level2
M0717	FT1887PR	M+Na	C11H17NO7	54.51	34.76	-9.06	sarmentosin	124.0398, 298.0922	298.095	298.092	1.266	POS	5.31968e+07	5.03797e+07	4.97931e+07	5.11232e+07	0.081916	FWAYDNJCBHNWQD-UHFFFAOYSA-N	C(C=C(CO)C#N)OC1C(C(C(C(O1)CO)O)O)O					5281123		Fatty Acyls				level2
M0718	FT1902NR	M-H	C20H20O6	49.87	56.28	-1.69	melianoninol	159.0470, 173.0626, 281.0824, 296.1058, 309.2119, 311.1293, 355.0837, 355.1252, 355.1793, 356.1297	355.12	355.119	7.005	NEG	7.0617e+06	6.52721e+06	6.84716e+06	6.81203e+06	0.0109151	UYQOLTUJESFUSW-ZLSGJYCMSA-N	COC1=CC2=C(C=C1)O[C@H]([C@H]2CO)C3=C(C=C(C(=C3)O)/C=C/C=O)OC							Phenylpropanoids				level2
M0719	FT1907PR	M+H	C18H18O4	54.67	58.54	-1	phenethyl ferulate	217.1019, 221.0962, 235.1125, 263.1076, 264.1108, 281.1181, 282.1224, 282.2809, 299.1288, 299.1648	299.128	299.128	9.925	POS	5.37086e+06	5.34287e+06	5.0713e+06	5.26168e+06	0.00843092	CZQNYPBIOHVQQN-UHFFFAOYSA-N	COC1=C(C=CC(=C1)C=CC(=O)OCCC2=CC=CC=C2)O					5284444						level2
M0720	FT1945NR	M+FA-H	C14H18O8	60.48	88.43	-1.67	Bungeiside B	138.0315, 153.0550, 182.0217, 197.0453, 359.1002	359.1	359.099	3.731	NEG	2.78156e+07	2.81252e+07	2.75443e+07	2.78284e+07	0.0445901	UEIZKRYEGCOJBJ-RKQHYHRCSA-N	CC(=O)C1=C(C=C(C=C1)O)OC2C(C(C(C(O2)CO)O)O)O		431447			127689		Carbohydrates and Glycosides	Carbohydrates			level2
M0721	FT1946NR	M+FA-H	C14H18O8	72.49	93.43	-1.67	cuneataside a	72.9920, 179.0344, 197.0452, 359.0990, 360.1025	359.1	359.099	3.018	NEG	1.6971e+07	1.95676e+07	1.68731e+07	1.78039e+07	0.0285276	CTVFMNLFBWRHJH-UHFFFAOYSA-N	C1C(OC2C(C(C(OC2O1)CO)O)O)C3=CC(=C(C=C3)O)O							Organoheterocyclic compounds				level2
M0722	FT1946PR	M+H	C16H14O6	58.34	32.67	-0.99	protosappanin c	145.0288, 153.0187, 171.0292, 177.0551, 179.0343, 303.0870, 304.0898	303.087	303.087	5.153	POS	4.97246e+08	4.00225e+08	5.13434e+08	4.70302e+08	0.753576	QNHPMVBTMIUVRU-INIZCTEOSA-N	C1C2=CC(=C(C=C2C3=C(C=C(C=C3)O)OC[C@]1(C=O)O)O)O											level2
M0723	FT1950NR	M+FA-H	C18H18O5	49.87	65.74	5.01	2-Benzo[1,3]dioxol-5-yl-5,7-dimethoxy-chroman	87.0455, 154.9983, 155.0324, 161.0264, 197.0483, 203.0711, 212.6505, 222.9852, 305.2625, 359.0800	359.11	359.112	9.603	NEG	566589	499174	533013	532926	0.00085392	NNIHTBLNMJICQR-AWEZNQCLSA-N	COC1=CC2=C(CC[C@H](O2)C3=CC4=C(C=C3)OCO4)C(=C1)OC											level2
M0724	FT1951NR	M-H2O-H	C19H22O8	51.66	0	1.39	diosbuibin J		359.112	359.113	5.288	NEG	5.95651e+06	6.3145e+06	6.03402e+06	6.10168e+06	0.00977687	VFBSFVHKKKXNHM-JFQAYLLPSA-N	C[C@@]12C[C@H](OC(=O)[C@H]1CC(=O)[C@]3([C@H]2C[C@H](C[C@H]3C(=O)O)O)O)C4=COC=C4							Lipids and lipid-like molecules				level2
M0725	FT1958PR	M+H	C19H26O3	54.83	0	-0.66	deoxycapillartemisin	272.1776, 303.1961, 304.1994	303.196	303.196	10.492	POS	6.86968e+06	7.12413e+06	7.52578e+06	7.1732e+06	0.0114938	KRXZPYDOSGHFEM-UHFFFAOYSA-N	CC(=CCC1=CC(=CC(=C1O)CC=C(C)C)CCC(=O)O)C							Phenylpropanoids				level2
M0726	FT1967PR	M+NH4	C16H14O5	56.41	30	-0.33	2'-methoxy-3,4,4'-trihydroxychalcone	188.1072, 198.0556, 214.1241, 229.1232, 240.1027, 258.1130, 286.1083, 304.1200, 305.1319, 305.1723	304.118	304.118	6.833	POS	3.896e+06	4.28413e+06	3.5721e+06	3.91741e+06	0.00627697	JVGNTXGHBHMJDO-UHFFFAOYSA-N	COC1=C(C=CC(=C1)O)C(=O)C=CC2=CC(=C(C=C2)O)O					5319493		Phenols				level2
M0727	FT1990NR	M-H	C21H16O6	57.87	37.16	4.96	Gerberinol	208.4153, 265.0873, 295.0981, 296.1067, 363.2207	363.084	363.086	9.753	NEG	2.78701e+06	2.69751e+06	2.77135e+06	2.75196e+06	0.00440953	JUCUEMBIORWHSB-UHFFFAOYSA-N	CC1=C2C(O)=C(CC3=C(O)C4=C(C)C=CC=C4OC3=O)C(=O)OC2=CC=C1	HMDB0033304	89160			54714260		Phenylpropanoids	Coumarins			level2
M0728	FT1993NR	M+FA-H	C17H18O6	50.51	0	-2.75	10-o-methyl protosappanin b		363.111	363.11	4.666	NEG	4.11558e+06	4.08297e+06	4.58806e+06	4.2622e+06	0.00682943	MPBIWBGTEYMVRN-UHFFFAOYSA-N	COC1=C(C=C2C(=C1)CC(COC3=C2C=CC(=C3)O)(CO)O)O					124355840						level2
M0729	FT2013PR	M+Na	C15H24O5	51.01	0	-0.65	rugosicacid c	307.1523, 308.1551	307.152	307.152	5.688	POS	3.43497e+07	3.47141e+07	3.41128e+07	3.43922e+07	0.0551075	OOLTYBWQVKVCOH-UHFFFAOYSA-N	CC(C)C1CCC2(C1(C(C=C(C(C2)O)C(=O)O)O)O)C					101606460		Terpenes	Sesquiterpenoids			level2
M0730	FT2014NR	M-H	C21H18O6	54.38	36.7	5.75	Isoglycyrol	209.0822, 210.1034, 267.1085, 296.1086, 297.1137, 298.1208, 305.2770, 365.1083, 365.1937	365.099	365.101	9.923	NEG	1.32038e+06	1.19626e+06	1.16821e+06	1.22828e+06	0.0019681	CFWLRXJPRRCJTI-UHFFFAOYSA-N	CC1(CCC2=C(O1)C=C3C(=C2OC)C4=C(C5=C(O4)C=C(C=C5)O)C(=O)O3)C		48359			124050		Flavonoids	Isoflavones			level2
M0731	FT2018PR	M+H	C20H34O2	51.37	0	-0.65	Sagittariol		307.264	307.263	10.368	POS	761221	1.02081e+06	1.04071e+06	940914	0.00150765	VAQFTHFEFSWPGQ-UHFFFAOYSA-N	CC1CCC2(C)C(CCC=C2CO)C1(C)CCC(C)(O)C=C	HMDB0036835	91848			101603339		Terpenes	Diterpenoids			level2
M0732	FT2067PR	M+H	C14H18N2O6	50.71	0	-0.64	Glutamyltyrosine		311.124	311.124	2.651	POS	2.31513e+06	2.57084e+06	2.54543e+06	2.47713e+06	0.00396917	VVLXCWVSSLFQDS-UHFFFAOYSA-N	O=C(O)C(N=C(O)CCC(N)C(=O)O)CC1=CC=C(O)C=C1							Amino Acids, Peptides and derivatives				level2
M0733	FT2068PR	M+H	C19H18O4	70.25	73.63	-0.64	3α-hydroxytanshinone iia	185.0967, 265.1229, 267.1386, 311.1285, 312.1316	311.128	311.128	9.205	POS	1.90277e+07	1.8754e+07	1.83907e+07	1.87241e+07	0.0300021	PTDUBPDLRWKSBQ-UHFFFAOYSA-N	CC1=COC2=C1C(=O)C(=O)C3=C2C=CC4=C3CCC(C4(C)C)O					14610644		Terpenes	Diterpenoids			level2
M0734	FT2077NR	M+FA-H	C15H18O8	61.22	68.64	-1.35	(z)-8-β-d-glucopyranosyloxycinnamicacid	113.0250, 121.0303, 249.0618, 371.0982, 372.1057	371.099	371.099	4.686	NEG	1.56499e+07	1.53151e+07	1.44692e+07	1.51448e+07	0.0242669	IFJZNZBKGRGNSP-UHFFFAOYSA-N	C1=CC=C(C=C1)C=C(C(=O)O)OC2C(C(C(C(O2)CO)O)O)O							Fatty Acyls				level2
M0735	FT2078NR	M-H2O-H	C16H22O11	59.81	68.75	-2.96	thevesid	135.0443, 173.0451, 191.0558, 353.0884, 371.0989, 372.0992	371.1	371.099	2.114	NEG	2.79077e+07	3.12836e+07	3.00043e+07	2.97319e+07	0.0476401	KKGHSVKNCUMEEN-UHFFFAOYSA-N	C1C=C(C2C1(C(=COC2OC3C(C(C(C(O3)CO)O)O)O)C(=O)O)O)CO							Lipids and lipid-like molecules				level2
M0736	FT2093PR	M+H-H2O	C17H14O7	51.62	0	1.6	phenylpropanoids	225.0552, 233.0603, 243.0659, 249.0552, 251.0709, 267.0660, 277.0502, 285.0765, 295.0608, 313.0714	313.07	313.071	5.446	POS	5.26054e+07	4.83955e+07	4.49959e+07	4.86656e+07	0.0779781	DPMVCMFEBYVTFB-UHFFFAOYSA-N	C1=CC(=C(C=C1C=CC(=O)OCC(=O)C2=CC(=C(C=C2)O)O)O)O											level2
M0737	FT2096PR	M+H	C19H20O4	60.55	31.13	-0.96	hainanolidol	121.1017, 251.1437, 253.1234, 267.1383, 277.1233, 277.2169, 295.1332, 295.2267, 313.1441, 314.1469	313.144	313.144	7.846	POS	1.46455e+07	1.38261e+07	1.40481e+07	1.41732e+07	0.0227101	XGXBIRLBBHSIBS-NFANDLEKSA-N	C[C@H]1[C@H]([C@@H]2[C@H]3CC4=C5[C@H]3C1(CCC5=CC(=O)C=C4C)C(=O)O2)O											level2
M0738	FT2107NR	M+FA-H	C18H16O6	68.62	69.25	-1.34	Isoamericanin A	135.0444, 179.0346, 373.0930	373.094	373.093	5.97	NEG	7.99092e+07	7.78803e+07	7.7975e+07	7.85882e+07	0.125924	SDDXIQONGFZHJH-ZHEVZCJESA-N	C1=CC2=C(C=C1C=CC=O)OC(C(O2)CO)C3=CC(=C(C=C3)O)O	HMDB0033318	89172			11324912		Organoheterocyclic compounds				level2
M0739	FT2130PR	M+Na	C18H28O3	53.86	0	-0.95	Panaquinquecol 1	251.1437, 279.1382, 297.1490, 298.1526, 315.1592, 315.1948, 316.1624	315.194	315.193	10.447	POS	7.86963e+06	6.5882e+06	7.82701e+06	7.42828e+06	0.0119025	QSLYECSTHSYXDL-UHFFFAOYSA-N	C=CC(C#CC#CCC(C(OC)CCCCCCC)O)O	HMDB0038035	92809	LMFA05000686		5320688		Fatty Acyls				level2
M0740	FT2150NR	M-H	C18H18O9	72.77	87.11	-1.59	salvianic acid c	72.9920, 135.0443, 137.0236, 161.0238, 179.0344, 197.0454, 359.0779, 377.0883	377.089	377.088	4.521	NEG	2.25916e+07	2.15996e+07	2.20488e+07	2.208e+07	0.0353794	VTSYCUCOACFUEN-HZPDHXFCSA-N	C1=CC(=C(C=C1C[C@H](C(=O)O[C@H](CC2=CC(=C(C=C2)O)O)C(=O)O)O)O)O							Phenylpropanoids				level2
M0741	FT2157NR	M+FA-H	C20H28O4	48.51	65.21	4.77	hautriwaic acid	104.9546, 189.0890, 213.3631, 245.1164, 273.1505, 291.2008, 309.2081, 313.1812, 331.1901, 377.1954	377.193	377.195	9.189	NEG	4.75061e+06	4.65995e+06	4.27273e+06	4.56109e+06	0.00730835	PHKSUFCCGLWIMC-SIKIZQCASA-N	C[C@@H]1CC[C@@]2([C@@H]([C@@]1(C)CCC3=COC=C3)CCC=C2C(=O)O)CO							Terpenes	Diterpenoids			level2
M0742	FT2170NR	M-H	C21H16O7	50.07	0	3.43	chinensinaphthol		379.08	379.081	8.288	NEG	390633	360063	382489	377728	0.000605244	ZYUVOQCJYNAWNV-UHFFFAOYSA-N	COC1=C(C=C(C=C1)C2=C3C(=C(C4=CC5=C(C=C42)OCO5)O)COC3=O)OC					332529		Phenylpropanoids	Lignans			level2
M0743	FT2190NR	M+FA-H	C21H20O4	51.59	88.55	4.72	dan-shexinkum d	283.1337, 313.1451, 314.1478, 381.1325	381.131	381.133	10.554	NEG	3.34548e+06	3.66322e+06	3.34123e+06	3.44998e+06	0.00552798	LOLTUKHHUOCHAV-LAJNKCICSA-N	C[C@H]1COC2=C([C@]1(C)CO)C(=O)C3=C(C2=O)C4=CC=CC(=C4C=C3)C											level2
M0744	FT2191NR	M-H	C22H22O6	58.87	33.04	4.46	Glycyrin	187.0760, 213.0926, 213.1283, 269.1554, 313.1452, 313.2378, 314.1473, 335.2205, 381.1327, 381.2326	381.131	381.133	9.985	NEG	4.89709e+06	4.66609e+06	5.03035e+06	4.86451e+06	0.00779452	FWWGXZYUURXJLK-UHFFFAOYSA-N	C1(OC)C(C/C=C(\C)/C)=C(OC)C2C=C(C3=CC=C(O)C=C3O)C(=O)OC=2C=1	HMDB0033712	53195	LMPK12160017		480787		Flavonoids	Isoflavones			level2
M0745	FT2195PR	M+H-H2O	C12H24N4O7	50.9	0	0.94	Argininyl-fructosyl-glucose_qt		319.161	319.161	0.895	POS	2.68685e+07	3.05237e+07	3.18307e+07	2.9741e+07	0.0476547	DLFIWFDONDYZKI-BSPPWYPYSA-N	C1[C@H]([C@H]([C@@H]([C@](O1)(CN[C@H](CCCN=C(N)N)C(=O)O)O)O)O)O							Amino Acids, Peptides and derivatives				level2
M0746	FT2197NR	M+FA-H	C20H32O4	52.21	0	4.46	Prostaglandin B1	201.1131, 223.0950, 313.1476, 313.2391, 314.2480, 317.2093, 335.2211, 381.1380, 381.2265, 382.2360	381.225	381.227	10.092	NEG	7.12052e+06	5.63153e+06	7.59802e+06	6.78336e+06	0.0108691	YBHMPNRDOVPQIN-UHFFFAOYSA-N	CCCCCC(C=CC1=C(C(=O)CC1)CCCCCCC(=O)O)O					114675		Fatty Acyls				level2
M0747	FT2210NR	M-H2O-H	C22H26O7	51.11	0	-2.35	(?)-clusin		383.151	383.15	8.773	NEG	1.5641e+06	1.34018e+06	1.4011e+06	1.43513e+06	0.00229954	TVGVNHRRRDJIGA-UHFFFAOYSA-N	COC1=CC(=CC(=C1OC)OC)CC2(CC(OC2)O)CC3=CC4=C(C=C3)OCO4					102215928		Organoheterocyclic compounds				level2
M0748	FT2215PR	M+H	C17H20O6	65.02	66.54	-0.93	murrangatin acetate	195.0662, 207.0659, 253.0825, 275.1279, 303.1252, 321.1349, 321.1705, 321.2062, 322.1386, 322.2053	321.134	321.134	8.275	POS	1.71135e+06	1.89005e+06	1.95905e+06	1.85348e+06	0.00296988	VUUGQCANCJNEDZ-UHFFFAOYSA-N	CC(C)C(C(C1=C(C=CC2=C1OC(=O)C=C2)OC)O)OC(=O)C							Phenylpropanoids	Coumarins			level2
M0749	FT2223NR	M+Cl	C20H18N2O4	46.77	62.94	7.27	corydamine	111.0097, 123.0447, 158.0394, 159.0472, 173.0605, 281.0826, 282.0943, 341.1047, 385.1016, 385.1524	385.091	385.093	5.16	NEG	5.58181e+06	5.54234e+06	4.82205e+06	5.3154e+06	0.00851699	VWHAIQHZMVRBJN-UHFFFAOYSA-N	CNCCC1=CC2=C(C=C1C3=NC=C4C(=C3)C=CC5=C4OCO5)OCO2					5316094		Organoheterocyclic compounds				level2
M0750	FT2225NR	M+FA-H	C16H20O8	53.6	31.54	-2.34	methyl 6-o-p-cis-coumaroyl-β-d-glucopyra-noside	174.0165, 340.1394, 341.0672, 385.0630, 385.1144, 386.1163	385.116	385.115	4.359	NEG	1.39147e+07	1.26234e+07	1.7738e+07	1.47587e+07	0.0236482	FDKJBXIGTBNKPD-UHFFFAOYSA-N	COC1C(C(C(C(O1)COC(=O)C=CC2=CC=C(C=C2)O)O)O)O							Phenylpropanoids				level2
M0751	FT2274NR	M+FA-H	C15H22O9	60.61	45.53	-2.05	Di-O-methylcrenatin	85.0296, 161.0475, 168.0449, 183.0664, 209.0704, 209.0948, 305.2733, 311.1304, 391.0563, 391.1321	391.126	391.125	4.325	NEG	1.17257e+07	1.0759e+07	1.29443e+07	1.18097e+07	0.0189229	RWIINOLFQCPJMH-UHFFFAOYSA-N	COC1=CC(CO)=CC(OC)=C1OC1OC(CO)C(O)C(O)C1O	HMDB0032742				13965334		Carbohydrates and Glycosides	Carbohydrates			level2
M0752	FT2275PR	M+H-H2O	C19H20O6	53.49	0	0.92	d-laserpitin	98.9850, 174.9927, 265.1232, 309.1131, 310.1162	327.123	327.123	9.691	POS	2.03703e+07	1.8248e+07	2.00826e+07	1.9567e+07	0.0313526	QPLSCFLMIOADPA-UHFFFAOYSA-N	CC=C(C)C(=O)OC1C(C(OC2=C1C3=C(C=C2)C=CC(=O)O3)(C)C)O					51396729		Phenylpropanoids	Coumarins			level2
M0753	FT2291NR	M-H	C22H18O7	53.68	63.09	4.07	Justicidin C	208.8025, 281.1188, 282.1220, 325.1087, 393.0963, 394.1057	393.095	393.096	9.689	NEG	3.77216e+06	4.2151e+06	4.21723e+06	4.06816e+06	0.00651852	RHTTTZYNBXNPSZ-UHFFFAOYSA-N	COC1=C(C=C2C(=C1)C(=C3COC(=O)C3=C2OC)C4=CC5=C(C=C4)OCO5)OC		442814			493173		Phenylpropanoids	Lignans			level2
M0754	FT2295PR	M+H-H2O	C19H22O6	52	0	0.3	Diosbulbin E	98.9849, 123.0447, 149.0602, 174.9927, 175.0762, 193.0866, 207.1023, 275.2011, 329.1392, 329.1752	329.139	329.139	6.786	POS	3.76774e+06	3.62811e+06	3.49624e+06	3.6307e+06	0.00581755	OEIFXOHVCYVTGK-UHFFFAOYSA-N	CC12CC(OC(=O)C1CC(O)C1C3CC(CC21)OC3=O)C1=COC=C1	HMDB0036779	91799			61204		Organoheterocyclic compounds				level2
M0755	FT2296PR	M+H	C19H20O5	54.04	47.79	-0.91	Cudranone	98.9849, 174.9928, 176.9898, 185.0967, 252.9985, 267.1395, 285.1495, 311.1285, 312.1314, 329.1731	329.139	329.139	9.239	POS	4.69129e+06	4.92584e+06	4.70351e+06	4.77355e+06	0.00764877	PPLJPJXZLUVDGT-UHFFFAOYSA-N	CC(=CCC1=C(C=CC=C1O)C(=O)C2=C(C=C(C=C2O)OC)O)C		341073			191694						level2
M0756	FT2315NR	M+FA-H	C20H30O5	57.71	32.7	4.55	adenostemmoic acid g	85.0284, 171.1021, 193.0841, 233.1160, 251.1270, 327.2183, 328.2214, 349.2003, 395.1526, 395.2053	395.204	395.206	6.963	NEG	3.64253e+07	4.85226e+07	3.87067e+07	4.12182e+07	0.066045	UBYHEQLEEXWURW-UHFFFAOYSA-N	CC12CCCC(C1CCC34C2C5CC(C3)C(C4O)(O5)CO)(C)C(=O)O					25090692		Terpenes	Diterpenoids			level2
M0757	FT2331PR	M+NH4	C14H18O8	62.01	37.45	-0.3	Bungeiside A	70.0659, 86.0972, 112.0763, 140.0710, 158.0815, 185.1655, 213.1603, 314.1240, 332.1314, 333.1148	332.134	332.134	3.626	POS	2.40269e+07	2.29302e+07	2.80366e+07	2.49979e+07	0.0400548	GXBCTYRBTGLIQW-RKQHYHRCSA-N	CC(=O)C1=C(C=CC(=C1)O)OC2C(C(C(C(O2)CO)O)O)O		431343			127685		Carbohydrates and Glycosides	Carbohydrates			level2
M0758	FT2363PR	M+NH4	C14H20O8	68.81	42.28	-0.9	Cimidahurinine	137.0601, 334.2683	334.15	334.15	2.731	POS	3.05233e+07	3.13357e+07	2.92991e+07	3.03861e+07	0.0486883	QOGCASCQGJEYDO-UHFFFAOYSA-N	C1=CC(=C(C=C1CCO)OC2C(C(C(C(O2)CO)O)O)O)O					5315870		Carbohydrates and Glycosides	Carbohydrates			level2
M0759	FT2365NR	M+FA-H	C17H22O8	49.7	54.03	-1.25	tangshenoside I_qt	80.9654, 111.0095, 173.0110, 191.0195, 201.0191, 219.0301, 331.1198, 399.0763, 399.1298, 399.1787	399.131	399.13	5.703	NEG	5.26461e+06	5.74977e+06	3.56372e+06	4.85937e+06	0.00778629	XKVKADCQWMJJFO-VGOKWCNXSA-N	C[C@@](CC(=O)O)(CC(=O)OC/C=C\C1=CC(=C(C(=C1)OC)O)OC)O							Phenols				level2
M0760	FT2368NR	M+FA-H	C14H26O10	61.73	60.77	-1.75	Isopropyl apiosylglucoside	207.0870, 214.6807, 331.0668, 353.1457, 399.0087, 399.1541	399.152	399.151	2.186	NEG	1.72937e+06	1.99617e+06	2.05806e+06	1.92787e+06	0.00308907	ADFAUEYXQCOXBX-UHFFFAOYSA-N	CC(C)OC1OC(COC2OCC(O)(CO)C2O)C(O)C(O)C1O	HMDB0041513	95897			131753154		Carbohydrates and Glycosides	Carbohydrates			level2
M0761	FT2374NR	M-H2O-H	C21H38O8	52.93	0	-3.01	icariside c3	111.0076, 112.9854, 219.1407, 285.1109, 331.1172, 353.1009, 355.0833, 399.1105, 399.2410, 400.2428	399.241	399.239	6.098	NEG	2.20081e+07	1.79707e+07	2.17955e+07	2.05914e+07	0.0329941	YMBIFCWAAQZSSV-UHFFFAOYSA-N	CC(=CCCC(C)(C=C)OC1C(C(C(C(O1)CO)O)O)O)CCC(C(C)(C)O)O							Fatty Acyls				level2
M0762	FT2398NR	M-H	C18H26O10	72.78	86.28	-1.5	benzyl alcoholβ-d-(2'-o-β-xylopyranosyl)glucopyranoside	59.0136, 71.0138, 89.0247, 101.0250, 113.0253, 131.0362, 161.0450, 269.1036, 401.1459, 402.1485	401.147	401.146	4.442	NEG	5.81749e+07	5.90034e+07	5.69597e+07	5.8046e+07	0.0930086	ONUWJUACWORIMJ-UHFFFAOYSA-N	C1C(C(C(C(O1)OC2C(C(C(OC2OCC3=CC=CC=C3)CO)O)O)O)O)O							Carbohydrates and Glycosides	Carbohydrates			level2
M0763	FT2400NR	M-H	C19H30O9	51.27	0	-1.99	(1r,2r)-methyl-5'-hydroxyjasmonate 5'-o-β-d-glucopyranoside		401.183	401.182	4.93	NEG	4.43938e+06	4.24637e+06	3.75829e+06	4.14802e+06	0.00664647	AJWIFVNLXHFTFD-UHFFFAOYSA-N	COC(=O)CC1CCC(=O)C1CC=CCCOC2C(C(C(C(O2)CO)O)O)O							Fatty Acyls				level2
M0764	FT2403PR	M+Na	C14H18O8	66.41	73.6	-0.89	6-O-Acetylarbutin	185.0427, 337.0902, 338.0932	337.09	337.09	4.682	POS	5.59155e+07	5.10369e+07	4.95606e+07	5.2171e+07	0.0835949	XABUTYXAHYMCDK-UHFFFAOYSA-N	CC(=O)OCC1OC(OC2=CC=C(O)C=C2)C(O)C(O)C1O	HMDB0034060	89688			14542705		Carbohydrates and Glycosides	Carbohydrates			level2
M0765	FT2412NR	M+FA-H	C20H22O6	51.04	0	-2.48	(+)-DCA		403.142	403.141	5.629	NEG	2.60443e+06	2.67613e+06	2.38412e+06	2.55489e+06	0.00409377	KUSXBOZNRPQEON-LNFBDUAVSA-N	COC1=CC(=CC2=C1O[C@@H]([C@H]2CO)C3=CC(=C(C=C3)O)OC)/C=C/CO											level2
M0766	FT2414PR	M+H	C20H32O4	61.37	32.15	-0.59	14-hydroxy-14-(hydroxymethyl)-5,9-dimethyltetracyclo[11.2.1.0¹,¹⁰.0⁴,⁹]hexadecane-5-carboxylic acid	113.0968, 121.1020, 210.3520, 259.2066, 277.2169, 283.2067, 301.2172, 319.2297, 337.1991, 337.2381	337.238	337.237	9.438	POS	3.05827e+06	2.83859e+06	3.09119e+06	2.99602e+06	0.00480059	MRBLTWPEPGRXQN-UHFFFAOYSA-N	O=C(O)C1(C)CCCC2(C)C1CCC34CC(CCC32)C(O)(CO)C4							Terpenes	Diterpenoids			level2
M0767	FT2432NR	M-H	C17H26O11	54.84	32.51	-1.97	Penstemoside	80.9653, 173.0461, 191.0559, 243.0674, 289.0766, 337.0938, 359.0816, 359.1400, 405.1342, 405.1859	405.142	405.141	4.537	NEG	1.12731e+07	1.15284e+07	1.148e+07	1.14271e+07	0.01831	MLTZHVBDDNOQNM-SUXXVOEXSA-N	C[C@@H]1C[C@H]([C@]2([C@@H]1[C@@H](OC=C2C(=O)OC)O[C@H]3[C@@H]([C@H]([C@@H]([C@H](O3)CO)O)O)O)O)O							Lipids and lipid-like molecules				level2
M0768	FT2467NR	M+FA-H	C20H12O7	51.59	0	-1.96	phelligridin c		409.058	409.057	6.652	NEG	3.66061e+06	4.48542e+06	4.4301e+06	4.19204e+06	0.00671702	PHNDPMPVQSECSJ-ZZXKWVIFSA-N	C1=CC(=CC=C1/C=C/C2=CC3=C(C4=CC(=C(C=C4C(=O)O3)O)O)C(=O)O2)O											level2
M0769	FT2477PR	M+H-H2O	C18H16O8	52.58	0	-0.29	(2R)-3-(3,4-dihydroxyphenyl)-2-[(Z)-3-(3,4-dihydroxyphenyl)acryloyl]oxy-propionic acid		343.082	343.082	5.314	POS	2.44144e+06	1.95313e+06	1.97938e+06	2.12465e+06	0.00340438	DOUMFZQKYFQNTF-QQNRWZHASA-N	C1=CC(=C(C=C1C[C@H](C(=O)O)OC(=O)/C=C\C2=CC(=C(C=C2)O)O)O)O							Phenylpropanoids				level2
M0770	FT2484PR	M+Na	C19H28O4	57.74	41.46	-0.58	10beta-Hydroxy-6beta-isobutyrylfuranoeremophilane	210.2309, 343.1888, 343.2232, 344.1910	343.188	343.188	9.278	POS	1.34912e+06	1.14561e+06	960614	1.15178e+06	0.00184553	WWBNAQLGGJMUOJ-BIGGFVEDSA-N	CC1CCCC2(C1(C(C3=C(C2)OC=C3C)OC(=O)C(C)C)C)O		67884		C09685	442377		Terpenes	Sesquiterpenoids			level2
M0771	FT2488NR	M-H	C22H20O8	48.82	56.04	-1.95	Aklavinon	279.0713, 305.2679, 308.1056, 309.0408, 323.1352, 343.2191, 365.1946, 367.1194, 411.1068, 411.1983	411.11	411.109	6.792	NEG	2.43895e+06	3.757e+06	2.671e+06	2.95565e+06	0.00473591	RACGRCLGVYXIAO-UHFFFAOYSA-N	CCC1(CC(C2=C(C3=C(C=C2C1C(=O)OC)C(=O)C4=C(C3=O)C(=CC=C4)O)O)O)O					159776						level2
M0772	FT2491PR	M+NH4	C15H18O8	61.72	38.72	-1.16	Melilotoside	60.0453, 85.0293, 86.0973, 116.0713, 147.0445, 165.0552, 326.2334, 344.1329, 344.2438, 345.1452	344.135	344.134	4.221	POS	9.48538e+06	9.92204e+06	9.38137e+06	9.59626e+06	0.0153763	GVRIYIMNJGULCZ-ZMKUSUEASA-N	OC[C@H]1O[C@@H](OC2=C(\C=C\C(O)=O)C=CC=C2)[C@H](O)[C@@H](O)[C@@H]1O	HMDB0033581	984972		C05158	5280759		Carbohydrates and Glycosides	Carbohydrates			level2
M0773	FT2493NR	M-H	C21H32O8	64.14	58.72	-1.46	Sonchuside C	59.0136, 71.0139, 89.0248, 101.0251, 411.0758, 411.1491, 411.2033, 412.2052	411.204	411.203	6.384	NEG	1.19884e+07	1.14151e+07	1.28259e+07	1.20765e+07	0.0193504	FTCASOKOHIRYPL-UHFFFAOYSA-N	CC1C2CCC3(C)CCC(OC4OC(CO)C(O)C(O)C4O)C(C)=C3C2OC1=O	HMDB0303146				13855746		Lipids and lipid-like molecules				level2
M0774	FT2493PR	M+NH4	C19H18O5	50.08	0	0	Eucalyptin		344.149	344.149	9.692	POS	1.20683e+06	1.19177e+06	1.11414e+06	1.17091e+06	0.00187619	NHMMAMIRMITGRD-UHFFFAOYSA-N	C1(OC)=C(C)C2OC(C3C=CC(OC)=CC=3)=CC(=O)C=2C(O)=C1C		49455	LMPK12111028		76573		Flavonoids				level2
M0775	FT2504PR	M+H	C10H12N5O7P	69.65	43	-0.58	PCG	152.0571, 346.0548	346.055	346.055	1.161	POS	4.74534e+07	4.98958e+07	5.45727e+07	5.06406e+07	0.0811427	ZOOGRGPOEVQQDX-UHFFFAOYSA-N	C1C2C(C(C(O2)N3C=NC4=C3N=C(NC4=O)N)O)OP(=O)(O1)O					135398570		Nucleotides and derivatives	Purine nucleotides			level2
M0776	FT2506NR	M+FA-H	C18H24O8	67.4	68.87	-1.69	celephtalide a	57.0343, 59.0136, 99.0456, 101.0250, 125.0255, 161.0451, 269.1038, 311.1145, 413.0932, 413.1554	413.147	413.146	5.009	NEG	2.59316e+07	2.51936e+07	2.38833e+07	2.50028e+07	0.0400627	JXLOFNHWMAAUEM-UHFFFAOYSA-N	CC(CCC1C2=CC=CC=C2C(=O)O1)OC3C(C(C(C(O3)CO)O)O)O							Fatty Acyls				level2
M0777	FT2520NR	M-H	C19H28O10	66.95	61.11	-1.93	Sayaendoside	191.1075, 415.1621, 416.1653	415.163	415.162	4.501	NEG	4.72665e+07	4.75608e+07	6.02693e+07	5.16988e+07	0.0828383	UWKRNCNWJVCHGZ-DERWZFJFSA-N	C1C(C(C(O1)OC2C(C(C(OC2OCCC3=CC=CC=C3)CO)O)O)O)(CO)O		985432			10993414		Carbohydrates and Glycosides	Carbohydrates			level2
M0778	FT2529PR	M+Na	C21H27NO2	52.2	53.69	3.45	spiradine d	131.0496, 188.1075, 189.1107, 276.2076, 287.1760, 304.2026, 305.2053, 331.2024, 348.1903, 348.2289	348.191	348.192	4.721	POS	6.39324e+07	6.41674e+07	6.20415e+07	6.33805e+07	0.101556	ZBRBSDOJAJXCKQ-UHFFFAOYSA-N	CC12CCCC34C1C(=O)CC56C3C(=O)C(CC5C4N(C2)C)C(=C)C6							Terpenes	Diterpenoids			level2
M0779	FT2531NR	M-H	C20H18O10	73.77	92.7	-2.16	salvianolic acid d	72.9921, 135.0444, 175.0395, 179.0345, 197.0453, 373.0935, 417.0836	417.084	417.084	5.066	NEG	3.87257e+08	4.04257e+08	3.80733e+08	3.90749e+08	0.626107	KFCMFABBVSIHTB-UHFFFAOYSA-N	C1=CC(=C(C=C1CC(C(=O)O)OC(=O)C=CC2=C(C(=C(C=C2)O)O)CC(=O)O)O)O					75412558		Phenylpropanoids				level2
M0780	FT2535NR	M-H	C18H26O11	66	55.57	-1.92	6-o-methyldeacetylasperulosidicacid methylester	121.0287, 123.0443, 417.1406, 418.1441	417.142	417.141	4.178	NEG	7.65768e+07	7.48707e+07	7.42814e+07	7.52429e+07	0.120564	XJZRHAMUBWIJEV-UHFFFAOYSA-N	COC1C=C(C2C1C(=COC2OC3C(C(C(C(O3)CO)O)O)O)C(=O)OC)CO							Lipids and lipid-like molecules				level2
M0781	FT2554NR	M-H2O-H	C20H22O11	61.63	73.98	-3.82	protocatechuoyl calleryanin	123.0443, 359.0784, 401.0884, 419.0989, 420.1013	419.101	419.099	4.056	NEG	1.82914e+07	1.91578e+07	1.74645e+07	1.83046e+07	0.0293299	MFOVLHFTNQGRLH-UHFFFAOYSA-N	C1=CC(=C(C=C1COC(=O)C2=CC(=C(C=C2)O)O)O)OC3C(C(C(C(O3)CO)O)O)O							Carbohydrates and Glycosides	Carbohydrates			level2
M0782	FT2567PR	M+Na	C19H20O5	55.11	0	-1.14	2,3,7-trihydroxy-5-(3,4-dihydroxy-E-styryl)-6,7,8,9-tetrahydro-5H-benzocycloheptene		351.121	351.121	5.546	POS	2.76139e+07	2.90182e+07	2.97646e+07	2.87989e+07	0.0461452	MRNGQDIXPSBGLO-HNQUOIGGSA-N	C1CC2=CC(=C(C=C2C(CC1O)/C=C/C3=CC(=C(C=C3)O)O)O)O											level2
M0783	FT2569PR	M+Na	C16H24O7	51.91	0	1.14	rhododendrin		351.141	351.141	3.962	POS	870213	1.34889e+06	1.27124e+06	1.16345e+06	0.00186422	KLLYDTMVSVIJEH-UHFFFAOYSA-N	CC(CCC1=CC=C(C=C1)O)OC2C(C(C(C(O2)CO)O)O)O					442538		Fatty Acyls				level2
M0784	FT2571PR	M+Na	C18H32O5	52.23	0	-1.14	(12Z,15Z)-9,10,11-Trihydroxy-12,15- Octadecadienoic acid		351.215	351.215	8.141	POS	1.45877e+07	1.33509e+07	1.40191e+07	1.39859e+07	0.0224099	KFINXCASWPGHEW-UHFFFAOYSA-N	CCC=CCC=CC(C(C(CCCCCCCC(=O)O)O)O)O							Fatty Acyls				level2
M0785	FT2590PR	M+Na	C18H34O5	65.14	66.32	-0.85	Sanleng acid	353.2307, 354.2341	353.23	353.23	8.18	POS	3.9322e+07	3.86556e+07	3.81789e+07	3.87188e+07	0.0620401	KFPLVZLISLBBSJ-UHFFFAOYSA-N	CCCCCCCCC(C(C=CC(CCCCC(=O)O)O)O)O							Fatty Acyls				level2
M0786	FT2593PR	M+Na	C18H34O5	63.25	71.44	-0.85	6,7,10-Trihydroxy-8-octadecenoic acid	353.2305, 354.2339	353.23	353.23	8.386	POS	2.2003e+07	2.19327e+07	2.1538e+07	2.18246e+07	0.03497	SDZXJCJBNSUABH-UHFFFAOYSA-N	CCCCCCCCC(C=CC(C(CCCCC(=O)O)O)O)O					91089893		Fatty Acyls				level2
M0787	FT2615PR	M+Na	C14H20O9	73.05	91.89	-0.84	Leonuriside A	192.0397, 355.1007, 356.1041	355.101	355.1	3.135	POS	6.9607e+07	6.72776e+07	6.61878e+07	6.76908e+07	0.108463	NOQYJICHFNSIFZ-UHFFFAOYSA-N	COC1=CC(O)=CC(OC)=C1OC1OC(CO)C(O)C(O)C1O	HMDB0031721	87893			14237625		Carbohydrates and Glycosides	Carbohydrates			level2
M0788	FT2617PR	M+H	C20H18O6	51.35	0	-0.28	yukovanol	137.0606, 149.0239, 189.0911, 207.1029, 355.1122, 355.1512, 355.1985, 355.2397, 355.2864, 356.1198	355.118	355.118	8.422	POS	4.52189e+06	4.94821e+06	4.32519e+06	4.59843e+06	0.00736818	CXIZZLWYTVCYIE-UHFFFAOYSA-N	CC1(C=CC2=C(O1)C=C(C3=C2OC(C(C3=O)O)C4=CC=C(C=C4)O)O)C					14542257		Flavonoids				level2
M0789	FT2629NR	M-H	C22H22O9	57.72	31.8	-1.4	nantenoside a	109.0285, 153.0187, 161.0238, 275.0931, 341.1402, 385.1310, 429.1209, 430.1236	429.12	429.12	5.776	NEG	1.80915e+07	1.83603e+07	1.93869e+07	1.86129e+07	0.0298239	UUSUOYGDBHFQCH-MJFMRVSTSA-N	C1=CC(=CC=C1/C=C/C(=O)O[C@@H]2[C@H](O[C@H]([C@@H]([C@H]2O)O)OC3=CC=C(C=C3)C=O)CO)O											level2
M0790	FT2663NR	M-H2O-H	C22H28O10	63.58	66.93	-3	4'-o-β-glucopyranosyl-5-o-methylvisamminol	358.1063, 373.1309, 403.1539, 418.1269, 433.1513, 434.1539	433.152	433.151	5.589	NEG	1.11104e+07	1.36845e+07	1.06749e+07	1.18233e+07	0.0189447	QVGFPTYGKPLXPK-UHFFFAOYSA-N	CC1=CC(=O)C2=C(C3=C(C=C2O1)OC(C3)C(C)(C)OC4C(C(C(C(O4)CO)O)O)O)OC					21670038		Organoheterocyclic compounds				level2
M0791	FT2664PR	M+H	C20H22O6	56.1	35.67	-1.11	4,6,4'-trihydroxy-2,3'-dimethoxy-3-prenyl-benzophenone	235.1125, 263.1072, 281.1181, 341.1391, 341.1844, 342.1428, 359.1486, 359.2241, 359.2896, 360.1552	359.15	359.149	9.319	POS	1.51453e+06	2.5588e+06	2.034e+06	2.03578e+06	0.00326198	BWUVWDLEXDMTNX-UHFFFAOYSA-N	CC(=CCC1=C(C=C(C(=C1OC)C(=O)C2=CC(=C(C=C2)O)OC)O)O)C											level2
M0792	FT2665NR	M+FA-H	C18H28O9	60.55	32.85	-2.08	12:4+3O fatty acyl hexoside	87.0092, 89.0247, 179.0584, 207.1055, 271.0660, 279.1284, 369.1555, 387.2089, 433.1166, 433.2135	433.173	433.172	4.989	NEG	8.87135e+06	7.84898e+06	7.7789e+06	8.16641e+06	0.0130852	JFDNMLUPLXZXGV-UHFFFAOYSA-N	O=C(O)CC1CCC(=O)C1CC=CCCOC2OC(CO)C(O)C(O)C2O							Fatty Acyls				level2
M0793	FT2665PR	M+H	C20H22O6	63.53	56.61	-0.56	denudanolide b	81.0706, 151.0394, 191.1070, 209.9065, 277.2175, 341.1391, 342.1433, 359.1454, 359.1876, 359.2239	359.149	359.149	8.019	POS	5.09227e+06	3.60616e+06	6.07338e+06	4.92394e+06	0.00788975	QMIBUSKQPKXXBX-GLRCHQFTSA-N	C[C@@H]1[C@H]([C@@H]2C(=O)C(=C[C@]1(OC2=O)OC)CC=C)C3=CC(=C(C=C3)O)OC											level2
M0794	FT2666NR	M+FA-H	C19H32O8	56.99	59.43	-5.77	officinoside a	59.0136, 71.0137, 89.0246, 161.0474, 179.0580, 271.0620, 305.2752, 387.2043, 433.1119, 433.2084	433.213	433.21	4.697	NEG	2.40816e+07	1.73536e+07	11165284	1.75335e+07	0.0280944	PIVPPCDKFVJHEG-JKBKDFLTSA-N	C[C@H]([C@@H]1C=C2[C@](O1)(C[C@H](CC2(C)C)O[C@H]3[C@@H]([C@H]([C@@H]([C@H](O3)CO)O)O)O)C)O											level2
M0795	FT2677NR	M-H	C20H20O11	51.07	0	-1.15	Homomangiferin		435.094	435.094	4.442	NEG	2.67886e+06	2.6102e+06	2.415e+06	2.56802e+06	0.0041148	HDPSXKXQSOVYLL-UHFFFAOYSA-N	COC1=CC2=C(C(O)=C1C1OC(CO)C(O)C(O)C1O)C(=O)C1=C(O2)C=C(O)C(O)=C1	HMDB0041258				12310472		Organoheterocyclic compounds				level2
M0796	FT2681NR	M+FA-H	C19H34O8	51.28	0	-2.07	Rehmaionoside B		435.225	435.225	4.644	NEG	7.12576e+06	7.31037e+06	6.98918e+06	7.14177e+06	0.0114434	ICINSKFENWFTQI-BHYGOWNVSA-N	CC(C=CC1(C(CCCC1(C)OC2C(C(C(C(O2)CO)O)O)O)(C)C)O)O		71698		C17451	10430488		Lipids and lipid-like molecules				level2
M0797	FT2695NR	M-H	C21H26O10	57.69	33.61	-1.83	bruceolide	208.2219, 245.0459, 260.0695, 275.0932, 339.0518, 437.1462	437.147	437.146	5.871	NEG	5.71203e+06	5.76476e+06	6.38741e+06	5.95473e+06	0.00954142	YLWQKYSDNGHLAO-PWRINDRCSA-N	CC1=C(C(=O)C[C@]2([C@H]1C[C@@H]3[C@]45[C@@H]2[C@H]([C@@H]([C@]([C@@H]4[C@H](C(=O)O3)O)(OC5)C(=O)OC)O)O)C)O											level2
M0798	FT2738NR	M-H2O-H	C22H20O11	53.05	0	2.04	Palustrinoside	135.0336, 135.0444, 179.0347, 201.0168, 395.0755, 396.0789, 441.0872	441.08	441.081	5.962	NEG	1.11935e+07	1.07409e+07	1.14125e+07	1.11156e+07	0.0178108	RXOPIWRTYRCEMW-BCWMXOPMSA-N	C1(OC)=CC2OC(C3C=CC=CC=3)=CC(=O)C=2C(O[C@@H]2OC(C(O)=O)[C@@H](O)[C@H](O)C2O)=C1O		49513	LMPK12111087		44258409		Flavonoids				level2
M0799	FT2739NR	M+FA-H	C21H16O8	50.82	46.33	-1.81	4'-demethyldehydropodophyllotoxin	237.0752, 296.0342, 310.0490, 325.0736, 327.0518, 351.0523, 423.0736, 441.0838, 442.0858	441.084	441.083	7.715	NEG	7.25191e+06	7.30357e+06	7.47791e+06	7.34446e+06	0.0117682	BBMUNWUDCBRTKC-UHFFFAOYSA-N	COC1=CC(=CC(=C1O)OC)C2=C3C(=C(C4=CC5=C(C=C42)OCO5)O)COC3=O					15232507		Phenylpropanoids	Lignans			level2
M0800	FT2775NR	M+FA-H	C18H26O10	71.95	84.9	-2.01	Benzyl alcohol + Hex-Pen	71.0137, 101.0235, 161.0449, 269.1036, 401.1460, 402.1493, 447.1519	447.153	447.152	4.386	NEG	2.11098e+08	2.02187e+08	2.12562e+08	2.08616e+08	0.33427	NJMQSVWMCODQIP-UHFFFAOYSA-N	OCC1(O)COC(OCC2OC(OCC=3C=CC=CC3)C(O)C(O)C2O)C1O							Carbohydrates and Glycosides	Carbohydrates			level2
M0801	FT2793PR	M+H-H2O	C19H32O8	53.86	0	-0.81	Rehmaionoside C		371.208	371.207	4.965	POS	2.75461e+07	2.69289e+07	2.46509e+07	2.63753e+07	0.0422618	UUBHXYINEPOWQI-XHWTUMPSSA-N	CC(=O)C=CC1(C(CCCC1(C)OC2C(C(C(C(O2)CO)O)O)O)(C)C)O		71699		C17452	11740990		Lipids and lipid-like molecules				level2
M0802	FT2796NR	M+FA-H	C19H32O9	70.18	82.12	-2.23	staphylionoside c	59.0136, 89.0247, 209.1182, 269.1399, 449.2043, 450.2086	449.205	449.204	4.849	NEG	1.30518e+07	1.36454e+07	1.3422e+07	1.3373e+07	0.021428	JNLJEAYKDJYBAA-YKTJNLDLSA-N	C[C@@H](/C=C/[C@]12[C@](O1)([C@H]([C@H](CC2(C)C)O)O)C)O[C@H]3[C@@H]([C@H]([C@@H]([C@H](O3)CO)O)O)O											level2
M0803	FT2806PR	M+Na	C16H30O8	58.92	39.77	-1.34	(3s,6r)-6,7-dihydroxy-6,7-dihydrolinalool-3-o-β-d-glucopyranoside	373.1834, 374.1866	373.184	373.184	4.29	POS	2.52762e+07	1.94101e+07	2.02466e+07	2.16443e+07	0.0346812	BWEHDKNACKAKFC-UHFFFAOYSA-N	CC(C)(C(CCC(C)(C=C)OC1C(C(C(C(O1)CO)O)O)O)O)O							Fatty Acyls				level2
M0804	FT2810NR	M-H	C24H20O9	71.9	86.51	-2	cinchonain Ib	177.0188, 189.0191, 217.0142, 219.0297, 231.0296, 341.0671, 451.1030, 451.2039, 452.1060	451.105	451.104	5.564	NEG	2.32052e+07	2.92992e+07	2.50184e+07	2.58409e+07	0.0414055	LKCOZWLUAKSRQM-IBUUURQNSA-N	C1[C@H]([C@H](OC2=C1C(=CC3=C2[C@@H](CC(=O)O3)C4=CC(=C(C=C4)O)O)O)C5=CC(=C(C=C5)O)O)O							Flavonoids				level2
M0805	FT2811NR	M-H	C21H24O11	68.88	71.05	-2	Catechin 7-glucoside	289.0727, 331.0830, 361.0937, 451.1255	451.127	451.126	4.036	NEG	3.33565e+07	3.36435e+07	3.49017e+07	3.39672e+07	0.0544265	VLFIBROLAXKPQK-UHFFFAOYSA-N	OCC1OC(OC2=CC(O)=C3CC(O)C(OC3=C2)C2=CC(O)=C(O)C=C2)C(O)C(O)C1O	HMDB0037949			C09617	14282767		Flavonoids				level2
M0806	FT2826PR	M+Na	C20H32O5	63.24	62.88	5.33	wulingzhic acid	375.2134, 376.2150	375.21	375.212	7.465	POS	1.34878e+07	1.66037e+07	1.47657e+07	1.49524e+07	0.0239586	RNPQNGJMGAEYIT-UHFFFAOYSA-N	CC1(CCC2C(=CCC3C2(CCC(C3C(=O)OC)O)C)C1)C(CO)O					194979		Terpenes	Diterpenoids			level2
M0807	FT2845NR	M-H2O-H	C23H24O11	60.99	47.53	-3.94	plantasioside	123.0443, 163.0411, 163.0758, 167.0345, 173.0452, 191.0559, 215.0023, 277.0027, 457.0467, 457.1748	457.117	457.115	4.462	NEG	1.54066e+07	1.51795e+07	1.48643e+07	1.51501e+07	0.0242755	PAPHRQZMDUSBBD-CILOSVJESA-N	C1[C@@H](O[C@@H]2[C@H]([C@@H]([C@H](O[C@H]2O1)COC(=O)/C=C/C3=CC(=C(C=C3)O)O)O)O)C4=CC(=C(C=C4)O)O											level2
M0808	FT2879NR	M+Cl	C26H22N2O4	46.62	67.34	9.54	daurioxoisoporphine a	147.0808, 175.0759, 219.0663, 461.1230	461.118	461.123	7.293	NEG	6.27159e+06	7.11409e+06	5.49809e+06	6.29459e+06	0.010086	MFZIOXKFMPCZNK-UHFFFAOYSA-N	COC1=CC2=C(C=C1)C3=NC=CC4=CC(=C(C(=C43)C2=O)NCCC5=CC=C(C=C5)O)OC					10477546		Alkaloids				level2
M0809	FT2887NR	M+FA-H	C21H36O8	63.61	57.36	-2.6	Atractyloside G	59.0134, 89.0243, 161.0464, 179.0555, 208.2355, 221.0684, 253.1835, 305.2689, 415.2348, 461.2438	461.242	461.24	5.769	NEG	2.23301e+07	2.10087e+07	20241191	2.11934e+07	0.0339586	LDPAVRBHBSJMIE-ZHHGUSBESA-N	CC12CCC(CC1C(=C)C(C(C2)O)O)C(C)(C)OC3C(C(C(C(O3)CO)O)O)O				C17864	71448957		Terpenes	Sesquiterpenoids			level2
M0810	FT2900PR	M+Na	C15H20O10	71.57	81.34	-1.04	3,5-dimethoxy-4-[(2S,3R,4S,5S,6R)-3,4,5-trihydroxy-6-(hydroxymethyl)oxan-2-yl]oxybenzoic acid	383.0953, 384.0958	383.096	383.095	3.729	POS	1.08539e+07	1.14203e+07	1.07181e+07	1.09974e+07	0.0176215	BLKMDORKRDACEI-OVKLUEDNSA-N	COC1=CC(=CC(=C1O[C@H]2[C@@H]([C@H]([C@@H]([C@H](O2)CO)O)O)O)OC)C(=O)O							Phenylpropanoids				level2
M0811	FT2907PR	M+H	C24H30O4	55.47	0	-0.52	(3'alpha,5'alpha,9'xi,10'beta)-O-(3-Hydroxy-7-drimen-11-yl)umbelliferone	191.1072, 193.1230, 383.2234, 384.2260	383.222	383.222	11.223	POS	2.10653e+06	2.21218e+06	1.9196e+06	2.07944e+06	0.00333193	MCTDXPDDZLFJHR-UHFFFAOYSA-N	CC1=CCC2C(C)(C)C(O)CCC2(C)C1COC1=CC2=C(C=CC(=O)O2)C=C1	HMDB0039065	93671			3693531		Phenylpropanoids	Coumarins			level2
M0812	FT2958PR	M+Na	C16H30O9	55.98	48.82	-1.54	(2R,6x)-7-Methyl-3-methylene-1,2,6,7-octanetetrol 2-glucoside	161.0603, 193.0866, 389.1804, 389.2909, 390.1845	389.179	389.179	4.194	POS	2.62642e+07	1.82703e+07	1.7905e+07	2.08132e+07	0.0333495	YTJFEBUQZTULAC-UHFFFAOYSA-N	CC(C)(O)C(O)CCC(=C)C(CO)OC1OC(CO)C(O)C(O)C1O	HMDB0033216	89083			85242164		Fatty Acyls				level2
M0813	FT2968PR	M+Na	C20H32O6	58.52	58.92	-2.04	adenostemmoic acid c	71.0864, 149.0239, 167.0346, 251.1258, 391.2104, 392.2124	391.211	391.21	6.826	POS	7.26752e+06	5.93193e+06	5.71842e+06	6.30596e+06	0.0101042	RHWBQGFFSHIXKI-UHFFFAOYSA-N	CC12CCCC(C1CCC34C2C(CC(C3)C(C4O)(CO)O)O)(C)C(=O)O					23260137		Terpenes	Diterpenoids			level2
M0814	FT2972NR	M-H	C21H30O12	58.77	45.95	-2.11	4-[β-d-apiofuranosyl-(1→6)-β-d-glucopyra-nosyloxy]-3-methoxypropiophenone	89.0246, 135.0465, 179.0346, 179.0709, 208.2755, 341.1266, 473.1748	473.168	473.167	4.625	NEG	7.28759e+06	6.4533e+06	7.17912e+06	6.97334e+06	0.0111736	RDINPXRWQHXKQV-UHFFFAOYSA-N	CCC(=O)C1=CC(=C(C=C1)OC2C(C(C(C(O2)COC3C(C(CO3)(CO)O)O)O)O)O)OC							Carbohydrates and Glycosides	Carbohydrates			level2
M0815	FT2980NR	M+FA-H	C19H26O11	65.89	39.38	-1.89	Bungeiside C	152.0108, 167.0344, 475.1471	475.147	475.147	3.731	NEG	3.24159e+07	3.07737e+07	3.03307e+07	3.11734e+07	0.04995	YQOKGDRMWQLQNR-BMVMOQKNSA-N	CC(=O)C1=CC=C(C=C1)OC2C(C(C(C(O2)COC3C(C(C(CO3)O)O)O)O)O)O		431344			127686		Carbohydrates and Glycosides	Carbohydrates			level2
M0816	FT2981NR	M+FA-H	C20H30O10	69.77	83.34	-1.47	Phenethyl rutinoside	59.0136, 101.0249, 145.0675, 163.0607, 205.0749, 265.0943, 313.1453, 429.1764, 475.0975, 475.1813	475.183	475.183	4.788	NEG	1.55106e+07	1.62816e+07	1.64558e+07	1.60827e+07	0.0257697	OKUGUNDXBGUFPA-UHFFFAOYSA-N	CC1OC(OCC2OC(OCCC3=CC=CC=C3)C(O)C(O)C2O)C(O)C(O)C1O	HMDB0032622	88572			14312558		Carbohydrates and Glycosides	Carbohydrates			level2
M0817	FT3006NR	M+FA-H	C18H26O12	65.26	64.94	-2.09	4-hydroxyphenyl-β-gentiobioside	59.0137, 71.0139, 89.0248, 125.0255, 149.0471, 209.4035, 233.0706, 293.0881, 433.1360, 479.1441	479.143	479.142	2.656	NEG	1.50268e+07	1.5085e+07	1.53341e+07	1.51486e+07	0.024273	OGLZRXDYSXDVNG-UHFFFAOYSA-N	C1=CC(=CC=C1O)OC2C(C(C(C(O2)COC3C(C(C(C(O3)CO)O)O)O)O)O)O							Carbohydrates and Glycosides	Carbohydrates			level2
M0818	FT3015PR	M+Na	C17H26O9	60.08	47.99	-2.01	Dihydrosyringin	259.1817, 354.2193, 397.1468, 398.1482	397.149	397.148	4.436	POS	8.2515e+06	8.23456e+06	7.12706e+06	7.87104e+06	0.012612	NBCWSGSBMHILQP-GAGVYUBLSA-N	COC1=CC(=CC(=C1O[C@H]2[C@@H]([C@H]([C@@H]([C@H](O2)CO)O)O)O)OC)CCCO							Carbohydrates and Glycosides	Carbohydrates			level2
M0819	FT3023PR	M+NH4	C22H24N2O4	51.62	61.98	-2.01	2-hydroxy-3-methoxystrychnine	72.0816, 84.0816, 131.0496, 188.1075, 259.1812, 260.1848, 354.2185, 355.2211, 398.2062, 399.1600	398.209	398.208	4.376	POS	1.05326e+07	1.2287e+07	1.05675e+07	1.1129e+07	0.0178323	ABWRSFGMUNFXLV-QOQMYPBTSA-N	COC1=C(C=C2C(=C1)N3[C@@H]4[C@]25CCN6[C@H]5C[C@@H]7[C@H]4[C@H](CC3=O)OCC=C7C6)O											level2
M0820	FT3025PR	M+NH4	C24H28O4	64.2	41.88	-1.51	Conferone	191.1072, 192.1105, 381.2075	398.234	398.233	11.066	POS	9.88337e+06	9.03568e+06	8.03743e+06	8.98549e+06	0.0143977	VPAXJOUATWLOPR-UHFFFAOYSA-N	CC1=CCC2C(C)(C)C(=O)CCC2(C)C1COC1=CC2=C(C=CC(=O)O2)C=C1	HMDB0036621	91675			3108117		Phenylpropanoids	Coumarins			level2
M0821	FT3033PR	M+Na	C20H24O7	51.33	0	-1.25	(+)-Cycloolivil		399.142	399.142	5.053	POS	9.55095e+06	8.57917e+06	8.96359e+06	9.03124e+06	0.014471	KCIQZCNOUZCRGH-UHFFFAOYSA-N	COC1=CC2=C(C=C1O)C(C(CO)C(O)(CO)C2)C1=CC(OC)=C(O)C=C1	HMDB0302798						Phenylpropanoids	Lignans			level2
M0822	FT3038PR	M+Na	C22H32O5	52.88	93.12	-7.01	prehumulone	191.1073, 192.1106	399.22	399.217	10.378	POS	6.46701e+06	7.43261e+06	6.09018e+06	6.66326e+06	0.0106767	OIXWZZRPUMLSMY-UHFFFAOYSA-N	CC(C)CCC(=O)C1=C(C(=C(C(C1=O)(CC=C(C)C)O)O)CC=C(C)C)O											level2
M0823	FT3050PR	M+Na	C16H26O10	55.24	42.1	-2.24	lamiol	70.0661, 86.0972, 193.0844, 239.0901, 305.1735, 383.1553, 401.1391, 401.2247, 401.2908, 402.1400	401.144	401.143	4.122	POS	4.86946e+06	4.09739e+06	4.62407e+06	4.53031e+06	0.00725903	IPTRSKQQZMUJQM-AEKJLLHFSA-N	CC1=CO[C@H]([C@H]2[C@@]1([C@@H](C[C@]2(C)O)O)O)O[C@H]3[C@@H]([C@H]([C@@H]([C@H](O3)CO)O)O)O							Lipids and lipid-like molecules				level2
M0824	FT3052PR	M+Na	C20H26O7	60.9	72.35	-5.73	13,14-epoxide 9,11,12-hydroxytriptolide	167.0708, 217.0867, 315.0871, 330.1107, 331.1163, 351.1234, 383.1500, 401.1592, 401.2115, 402.1616	401.162	401.159	5.091	POS	3.61163e+07	5.31195e+07	3.38148e+07	4.10169e+07	0.0657223	FMCYKVIHEKZEQY-UHFFFAOYSA-N	CC(C)C12C(C(C3(C4(CCC5=C(C4CC6C3(C1O2)O6)COC5=O)C)O)O)O							Steroids				level2
M0825	FT3065NR	2M-H	C13H10O5	52.25	0	-2.44	Khellol		491.101	491.1	5.763	NEG	1.79571e+07	1.60854e+07	1.65802e+07	1.68743e+07	0.027038	QBZKHNHPZMJJJI-UHFFFAOYSA-N	COC1=C2C=COC2=CC3=C1C(=O)C=C(O3)CO					164613		Organoheterocyclic compounds				level2
M0826	FT3099PR	M+NH4	C21H26O7	51.21	0	-0.24	5-hydroxy-1-(4-hydroxy-3-methoxyphenyl)-7-(3,4-dihydroxy-5-methoxyphenyl)heptan-3-one		408.202	408.202	5.664	POS	2.39344e+06	2.52459e+06	3.01636e+06	2.6448e+06	0.00423782	JHWWZAIWXYIMDH-UHFFFAOYSA-N	COC1=CC(=CC(=C1O)O)CCC(CC(=O)CCC2=CC(=C(C=C2)O)OC)O					21577374		Phenylpropanoids				level2
M0827	FT3107PR	M+H	C20H24O9	64.07	35.06	-1.47	6-hydroxymusizin,8-o-beta-d-glucoside	167.0352, 207.1022, 409.0910, 409.2225	409.151	409.15	6.189	POS	9.47157e+06	9.32585e+06	9.57207e+06	9.45649e+06	0.0151524	GDYIMQIQEQSEDG-GTYSZEQSSA-N	CC1=CC2=CC(=CC(=C2C(=C1C(=O)C)O)OCC[C@H]([C@H]([C@@H]([C@H](C=O)O)O)O)O)O							Carbohydrates and Glycosides	Carbohydrates			level2
M0828	FT3128NR	M+FA-H	C23H20O10	55.62	67.12	-2	pinnatifinoside b	72.9920, 112.9871, 134.0365, 192.0425, 193.0503, 207.0661, 220.0376, 235.0614, 263.0566, 307.0464	501.106	501.105	5.879	NEG	2.38992e+08	2.27691e+08	2.29741e+08	2.32141e+08	0.371966	JPQIZNMBTLLOPM-SQMBMXPBSA-N	CC(=O)OC[C@@H]1[C@H]([C@@H]([C@@]2(O1)CC3=C(O2)C=C(C4=C3OC(=CC4=O)C5=CC=C(C=C5)O)O)O)O							Flavonoids				level2
M0829	FT3132NR	M+FA-H	C28H24O6	45.93	54.83	6.98	marchantin l	139.6575, 161.0966, 205.0868, 273.0751, 433.1641, 434.1737, 466.6045, 501.1541, 501.3266, 525.3103	501.149	501.152	7.965	NEG	1.48332e+06	1.49643e+06	1.61876e+06	1.53284e+06	0.0024561	QBIZUKZOKBDSKL-UHFFFAOYSA-N	C1CC2=CC(=C(C(=C2)OC3=CC=C(C=C3)C(CC4=C(C(=CC=C4)O)OC5=CC=CC1=C5)O)O)O					5319278		Phenylpropanoids	Lignans			level2
M0830	FT3132PR	M+NH4	C23H26N2O4	52.69	46.74	-1.21	Isobrucine	72.0816, 131.0496, 188.1076, 208.0974, 259.1813, 394.2136, 395.1979, 412.2226, 413.1766, 413.2260	412.224	412.224	4.954	POS	2.32639e+07	2.2678e+07	2.27479e+07	2.28966e+07	0.0366878	XTGYWZXUYFAABL-HUJXXYTHSA-N	COC1=C(C=C2C(=C1)C34CCN5[C@H]3C[C@@H](C(=CCO)C5)C6=CCC(=O)N2[C@H]46)OC											level2
M0831	FT3136PR	M+Na	C17H26O10	66.43	72.27	-0.97	harpagide acetate	120.0663, 136.0623, 162.0416, 208.2154, 281.1001, 282.1032, 413.1426, 413.2709	413.143	413.142	4.001	POS	1.11074e+07	9.07333e+06	8.39274e+06	9.52449e+06	0.0152613	WULASHYSJRHJKR-UHFFFAOYSA-N	CC(=O)OCC1CC(C2C1C(OC=C2)OC3C(C(C(C(O3)CO)O)O)O)O							Lipids and lipid-like molecules				level2
M0832	FT3138PR	M+Na	C21H26O7	50.88	0	-0.73	(-)-5'-Methoxyisolariciresinol	413.1603, 413.2664, 414.1628	413.158	413.157	5.667	POS	7.59519e+06	8.36878e+06	7936165	7.96671e+06	0.0127653	ZPRAJLPWRSLALC-UHFFFAOYSA-N	COC1=C(C(=C2C(C(C(CC2=C1)CO)CO)C3=CC(=C(C=C3)O)OC)OC)O							Phenylpropanoids	Lignans			level2
M0833	FT3140PR	M+H	C24H28O6	50.49	43.14	-0.97	pongapinone b	189.0911, 191.1078, 207.1022, 210.3459, 305.1846, 367.1921, 395.1870, 413.1974, 413.2679, 414.2024	413.197	413.196	10.262	POS	2.26781e+06	2.52697e+06	2.57473e+06	2.4565e+06	0.00393612	KBPWAJPFHMEGLH-UHFFFAOYSA-N	CC(=CCC1=C2C(=C(C=C1OC)OC)C(=O)CC(O2)C3=CC(=C(C=C3)OC)OC)C					45481772		Flavonoids				level2
M0834	FT3142NR	M-H	C18H32O16	61.17	51.25	-2.58	6-O-Glucosylmaltose	59.0135, 71.0139, 89.0247, 101.0250, 161.0449, 179.0556, 221.0700, 341.1095, 383.1261, 503.1633	503.164	503.163	1.557	NEG	4.58868e+06	4.61513e+06	5.28044e+06	4.82808e+06	0.00773616	OMDQUFIYNPYJFM-UHFFFAOYSA-N	OCC1OC(OCC2OC(O)C(O)C(O)C2OC2OC(CO)C(O)C(O)C2O)C(O)C(O)C1O	HMDB0029929	86594			3514701		Carbohydrates and Glycosides	Carbohydrates			level2
M0835	FT3149PR	M+H	C24H30O6	66.6	67.34	-1.2	caesaldekarin e	119.0861, 415.2068	415.212	415.212	10.001	POS	4.95735e+06	3.98144e+06	3.9588e+06	4.2992e+06	0.00688871	VVJWDPJDEOTQOZ-AWAHEQQVSA-N	CC1=C2CC[C@@]3([C@@](C2=CC4=C1C=CO4)([C@H](C[C@H](C3(C)C)OC(=O)C)OC(=O)C)C)O											level2
M0836	FT3155PR	M+H	C18H24O11	52.25	0	4.08	10-O-acetylgeniposidic acid	373.1477, 417.1372, 418.1407	417.136	417.137	5.127	POS	2.95913e+07	2.88773e+07	2.99987e+07	2.94891e+07	0.0472511	GJCLXUNGVGZROH-IHSYADGBSA-N	CC(=O)OCC1=CC[C@H]2[C@@H]1[C@@H](OC=C2C(=O)O)O[C@H]3[C@@H]([C@H]([C@@H]([C@H](O3)CO)O)O)O							Lipids and lipid-like molecules				level2
M0837	FT3174NR	M+FA-H	C21H34O11	51.28	0	-1.77	(1r,4s,6s)-6-hydroxycamphorβ-d-apiofura-nosyl-(1→6)-β-d-glucopyranoside		507.21	507.209	4.624	NEG	5.93428e+06	5.21734e+06	6.35692e+06	5.83618e+06	0.00935146	VQBKHMVEHKJJPP-UHFFFAOYSA-N	CC1(C2CC(C1(C(=O)C2)C)OC3C(C(C(C(O3)COC4C(C(CO4)(CO)O)O)O)O)O)C							Lipids and lipid-like molecules				level2
M0838	FT3195NR	M-H2O-H	C26H26O12	61.65	59.88	-3.72	3,4-di-O-caffeoylquinic acid methyl ester	109.0303, 185.0245, 197.0455, 208.2962, 295.0613, 313.0723, 465.2323, 493.1168, 511.1317, 511.2050	511.128	511.126	5.017	NEG	6.4335e+06	6.00583e+06	6.08074e+06	6.17336e+06	0.00989173	PKJBSZTYNDRXEQ-UHFFFAOYSA-N	COC(=O)C1(CC(C(C(C1)OC(=O)C=CC2=CC(=C(C=C2)O)O)OC(=O)C=CC3=CC(=C(C=C3)O)O)O)O					10392218						level2
M0839	FT3204PR	M+Na	C18H26O10	67.74	63.21	-1.41	Acetylcatalpol	425.1429, 426.1459	425.143	425.142	4.38	POS	1.24995e+08	1.24146e+08	1.2159e+08	1.23577e+08	0.198011	HDMCWFHTAHTHFU-UHFFFAOYSA-N	CC(=O)OCC12CC1C(C3C2C(OC=C3)OC4C(C(C(C(O4)CO)O)O)O)O							Carbohydrates and Glycosides	Carbohydrates			level2
M0840	FT3206PR	M+H	C21H28O9	59.4	35.04	-1.18	chloranoside a	131.0496, 145.1016, 163.1121, 187.1125, 215.1071, 233.1178, 251.1285, 407.1655, 425.1751, 425.2181	425.182	425.181	4.985	POS	1.12521e+07	1.09092e+07	1.08752e+07	1.10122e+07	0.0176451	HCKVSBCCVCMKKB-NGHDLRGFSA-N	CC1=C2C[C@@H]3[C@@](C=C2OC1=O)([C@@H]4C[C@@H]4[C@@]3(CO[C@H]5[C@@H]([C@H]([C@@H]([C@H](O5)CO)O)O)O)O)C							Organoheterocyclic compounds				level2
M0841	FT3226PR	M+H-H2O	C21H18O11	54.11	0	-0.23	rhein-8-o-β-d-glucopyranoside	111.0448, 135.0445, 139.0394, 153.0551, 181.0500, 187.0397, 205.0503, 231.0295, 429.1549	429.082	429.082	5.443	POS	6.66572e+07	4.31893e+07	6.05171e+07	5.67879e+07	0.0909926	PGCSZXDXCSIDPZ-UHFFFAOYSA-N	C1=CC(=C2C(=C1C3C(C(C(C(O3)CO)O)O)O)C(=O)C4=C(C2=O)C(=CC(=C4)C(=O)O)O)O					131676231						level2
M0842	FT3236PR	M+H-H2O	C21H20O11	52.12	0	-0.23	cyanidin-3-o-β-d-galactoside	299.0557, 313.0714, 323.0559, 329.0665, 339.0881, 341.0662, 367.0817, 369.0603, 413.0844, 431.0906	431.098	431.098	5.195	POS	6.76384e+06	7.82153e+06	9.07558e+06	7.88698e+06	0.0126375	KKJMOABHCCNIEF-UHFFFAOYSA-N	C1=CC(=C(C=C1C2=C(C=C3C(=CC(=O)C=C3O2)O)OC4C(C(C(C(O4)CO)O)O)O)O)O							Flavonoids				level2
M0843	FT3237PR	M+H	C22H22O9	52.49	30.8	3.94	8-methoxy-5-o-glucoside flavone	287.0559, 339.0880, 349.0718, 351.0864, 367.0829, 395.0769, 413.0847, 431.0991, 431.1368, 432.1052	431.13	431.132	6.189	POS	8.43056e+06	6.48251e+06	8.5118e+06	7.80829e+06	0.0125114	DGLBFMRIIDZOJI-UHFFFAOYSA-N	COC1=C2C(=C(C=C1)OC3C(C(C(C(O3)CO)O)O)O)C(=O)C=C(O2)C4=CC=CC=C4							Flavonoids				level2
M0844	FT3238PR	M+H	C22H22O9	69.03	88.36	-1.62	strobilanthin	301.0716, 313.0714, 327.0872, 336.0634, 351.0869, 357.0985, 369.0979, 395.1137, 413.1246, 431.1356	431.135	431.134	7.359	POS	9.20919e+06	8.68018e+06	9.01129e+06	8.96689e+06	0.0143679	NKBJLRQCKHCYPR-UHFFFAOYSA-N	COC1=CC2=C(C(=C1)OC)C(=O)C=C(O2)C3=CC(=CC=C3)OC4CC(C(O4)(CO)O)O					163815		Flavonoids				level2
M0845	FT3242NR	M-H	C23H34O13	64.52	68.39	-1.93	methyl (1S,4aS,7aS)-7-methylene-1-[(2S,3R,4S,5S,6R)-3,4,5-trihydroxy-6-[[(2R,3R,4R,5S,6R)-3,4,5-trihydroxy-6-methyl-tetrahydropyran-2-yl]oxymethyl]tetrahydropyran-2-yl]oxy-4a,5,6,7a-tetrahydro-1H-cyclopenta[d]pyran-4-carboxylate	59.0136, 89.0247, 101.0249, 103.0406, 125.0255, 163.0631, 307.1041, 471.1875, 517.1185, 517.2024	517.195	517.194	5.249	NEG	1.67982e+07	1.55736e+07	1.61753e+07	1.61824e+07	0.0259295	LOPVRRKXBOZTKE-NYVWMQHDSA-N	C[C@@H]1[C@H]([C@H]([C@H]([C@@H](O1)OC[C@@H]2[C@H]([C@@H]([C@H]([C@@H](O2)O[C@H]3[C@H]4[C@H](CCC4=C)C(=CO3)C(=O)OC)O)O)O)O)O)O											level2
M0846	FT3244NR	M-H	C24H38O12	68.97	75.26	-2.51	(6s,9r)-vomifoliol-9-o-β-xylopyranosyl-(1''→6')-o-β-glucopyranoside	59.0127, 71.0128, 89.0234, 101.0235, 149.0448, 205.1232, 517.1564, 517.2302	517.232	517.23	4.462	NEG	1.72913e+07	1.61308e+07	1.54458e+07	1.62893e+07	0.0261008	ZHAMWJWQXSZIAQ-UHFFFAOYSA-N	CC1=CC(=O)CC(C1(C=CC(C)OC2C(C(C(C(O2)COC3C(C(C(CO3)O)O)O)O)O)O)O)(C)C							Fatty Acyls				level2
M0847	FT3250NR	M-H2O-H	C27H22O12	61.67	49.82	-2.7	Isomelitric acid A	109.0285, 185.0240, 277.0511, 279.0301, 293.0462, 295.0615, 321.0408, 339.0513, 519.0941	519.096	519.094	5.443	NEG	9.23933e+07	77013557	1.02724e+08	9.07105e+07	0.145348	HFTLCJIFEZUOCR-JKXXRSRDSA-N	OC(=O)C(CC1=CC(O)=C(O)C=C1)OC(=O)\C=C\C1=CC(O\C(=C/C2=CC(O)=C(O)C=C2)C(O)=O)=C(O)C=C1	HMDB0039523	94090			21582559						level2
M0848	FT3252NR	M+FA-H	C21H30O12	65.35	59.5	-2.31	ligusinenoside A	89.0246, 179.0347, 179.0709, 293.0881, 331.0830, 353.0654, 473.1093, 473.1747, 518.9910, 519.1800	519.174	519.173	4.056	NEG	12650986	1.10809e+07	1.26553e+07	1.21291e+07	0.0194347	AQNAQAPYCUVRCH-XPGHUKDDSA-N	COC1=C(C=CC(=C1)/C=C/CO)O[C@H]2[C@@H]([C@H]([C@@H]([C@H](O2)CO[C@H]3[C@@H]([C@](CO3)(CO)O)O)O)O)O											level2
M0849	FT3269NR	M+FA-H	C21H32O12	52.52	0	0	(2R,3R,4S,5R,6S)-3-isopropyl-2-methylol-6-(phenoxy)-5-[(2S,3R,4S,5S,6R)-3,4,5-trihydroxy-6-methylol-tetrahydropyran-2-yl]oxy-tetrahydropyran-3,4,5-triol		521.188	521.188	4.4	NEG	1.52844e+06	2.13503e+06	1.02682e+06	1.56343e+06	0.00250512	CLEXUMAQDPYDCU-UHFFFAOYSA-N	CC(C)C1(C(OC(C(C1O)(O)OC2C(C(C(C(O2)CO)O)O)O)OC3=CC=CC=C3)CO)O					179289		Carbohydrates and Glycosides	Carbohydrates			level2
M0850	FT3275NR	M+FA-H	C20H30O13	70.02	87.67	-1.72	Kelampayoside A	59.0135, 71.0137, 89.0246, 125.0235, 233.0666, 239.0563, 293.0884, 477.1620, 523.0902, 523.1761	523.169	523.168	4.271	NEG	1.80898e+07	2.12429e+07	1.92772e+07	1.95367e+07	0.0313041	CKGKQISENBKOCA-FHXQZXMCSA-N	COC1=CC(O[C@@H]2O[C@H](CO[C@@H]3OC[C@](O)(CO)[C@H]3O)[C@@H](O)[C@H](O)[C@H]2O)=CC(OC)=C1OC	HMDB0038714	93369			10552637		Carbohydrates and Glycosides	Carbohydrates			level2
M0851	FT3291PR	M+Na	C21H36O8	65.16	66.52	-1.14	dendroside e	439.2315, 440.2351	439.231	439.231	5.713	POS	5.03258e+07	4.57058e+07	5.14039e+07	4.91452e+07	0.0787465	VOPHEWADGISOHQ-CWPNLCBHSA-N	C[C@@H]1CC[C@]([C@H]2[C@@H]1[C@H]3[C@H]([C@]3(C)CO)CC2)(CO[C@H]4[C@@H]([C@H]([C@@H]([C@H](O4)CO)O)O)O)O											level2
M0852	FT3302PR	M+H-H2O	C21H30O11	50.76	0	4.76	3,4-dihydroxyallylbenzene 4-o-[alpha-l-rhamnopyranosyl-(1-6)]-beta-d-glucopyranoside	441.1755, 442.1786	441.172	441.174	4.259	POS	2.03882e+07	2.09614e+07	2.06317e+07	2.06604e+07	0.0331047	NJQNQSXHTVMRPO-UHFFFAOYSA-N	CC1C(C(C(C(O1)OCC2C(C(C(C(O2)OC3=C(C=C(C=C3)CC=C)O)O)O)O)O)O)O							Carbohydrates and Glycosides	Carbohydrates			level2
M0853	FT3305NR	M-H	C23H30O14	62.97	44.57	-2.27	pikuroside	115.0392, 175.0607, 191.0556, 529.0921	529.159	529.157	4.178	NEG	2.44794e+07	2.38201e+07	2.0716e+07	2.30052e+07	0.0368618	DTNNYXMHYVWWHO-BBECDWKJSA-N	COC1=C(C=CC(=C1)C(=O)O[C@H]2[C@@H]3C[C@@H]4OC[C@@]([C@H]3[C@@H](O4)O[C@H]5[C@@H]([C@H]([C@@H]([C@H](O5)CO)O)O)O)([C@@H]2O)O)O											level2
M0854	FT3314NR	M-H2O-H	C26H30O13	67.32	83.3	-2.64	6-o-e-p-coumaroyl scandoside methyl ester	93.0336, 133.0294, 160.0157, 161.0239, 173.0450, 177.0187, 191.0558, 339.0877, 351.0724, 531.1519	531.153	531.152	5.514	NEG	1.53551e+07	1.01227e+07	1.5203e+07	1.35603e+07	0.021728	ABYPZHZWILXERF-UHFFFAOYSA-N	COC(=O)C1=COC(C2C1C(C=C2CO)OC(=O)C=CC3=CC=C(C=C3)O)OC4C(C(C(C(O4)CO)O)O)O					44584784		Lipids and lipid-like molecules				level2
M0855	FT3353NR	M-H	C26H34O12	62.44	54.05	-5.03	berchemol-4'-o-β-d-glucoside	59.0127, 89.0235, 150.0313, 165.0552, 179.0568, 195.0661, 295.0623, 327.1245, 491.1761, 537.1998	537.203	537.2	4.563	NEG	8.9491e+06	8.39161e+06	8.22603e+06	8.52225e+06	0.0136554	WDTFNYPORMFVPG-UHFFFAOYSA-N	COC1=C(C=C2C(C(C(CC2=C1)(CO)O)CO)C3=CC(=C(C=C3)O)OC)OC4C(C(C(C(O4)CO)O)O)O							Phenylpropanoids	Lignans			level2
M0856	FT3368NR	2M-H	C13H18O6	54.37	0	-2.6	(2S,3R,4S,5S,6R)-2-(benzyloxy)-6-methylol-tetrahydropyran-3,4,5-triol		539.216	539.215	4.638	NEG	5.309e+06	6.22252e+06	5.82026e+06	5.78393e+06	0.00926773	GKHCBYYBLTXYEV-LBELIVKGSA-N	C1=CC=C(C=C1)CO[C@@H]2[C@@H]([C@H]([C@@H]([C@H](O2)CO)O)O)O							Carbohydrates and Glycosides	Carbohydrates			level2
M0857	FT3375PR	M+H	C21H24O11	67.18	69.73	-1.99	Catechin 5-glucoside	123.0447, 163.0395, 165.0552, 205.0502, 247.0609, 283.0821, 301.0932, 315.0869, 357.0976, 453.1389	453.141	453.14	4.076	POS	3.23697e+07	3.15792e+07	3.37394e+07	3.25628e+07	0.0521761	ZESJTWVSXGZYTD-UHFFFAOYSA-N	OCC1OC(OC2=CC(O)=CC3=C2CC(O)C(O3)C2=CC(O)=C(O)C=C2)C(O)C(O)C1O	HMDB0037948	92741			14345560		Flavonoids				level2
M0858	FT3390PR	M+K	C15H28O13	58.5	45.26	-0.88	fuzinoside	112.8963, 314.0684, 329.0736, 409.1049, 455.1171	455.117	455.117	0.823	POS	2.81752e+07	2.48772e+07	2.44836e+07	2.58454e+07	0.0414127	MIYYLDCMNHYDID-YZXWXWCESA-N	C([C@H]([C@H]1[C@@H]([C@H]([C@@H](O1)O[C@@H]2[C@H]([C@@H](O[C@H]2[C@@H](CO)O)OC(CO)CO)O)O)O)O)O											level2
M0859	FT3392PR	M+Na	C19H28O11	50.9	0	-1.76	Benzyl Beta -gentiobioside		455.154	455.153	4.294	POS	6.82289e+06	6.68826e+06	6.50868e+06	6.67328e+06	0.0106928	LLEMMFPELBNINR-SKYGPZSASA-N	C1=CC=C(C=C1)CO[C@H]2[C@@H]([C@H]([C@@H]([C@H](O2)CO[C@H]3[C@@H]([C@H]([C@@H]([C@H](O3)CO)O)O)O)O)O)O											level2
M0860	FT3406PR	M+Na	C22H26O9	59.08	39.44	-1.97	ciwujiatone	457.1520, 457.2404, 458.1527	457.149	457.148	5.61	POS	5.49125e+06	5.55433e+06	6.12961e+06	5.72506e+06	0.00917341	ANCVHDRNDJRUOT-FBJOKTGGSA-N	COC1=CC(=CC(=C1O)OC)[C@@H]2[C@H]([C@H](CO2)C(=O)C3=CC(=C(C(=C3)OC)O)OC)CO											level2
M0861	FT3410NR	M+FA-H	C24H38O11	62.4	51.93	-2.38	Eriojaposide A	59.0127, 89.0234, 101.0234, 149.0448, 191.0558, 221.0665, 311.0990, 353.0666, 547.1481, 547.2437	547.242	547.241	5.054	NEG	6.86861e+07	6.93244e+07	6.68791e+07	6.82965e+07	0.109433	FFYPJOJFUJFYAT-AWZIMYOFSA-N	CC1=CC(=O)CC(C1C=CC(C)OC2C(C(C(C(O2)COC3C(C(C(CO3)O)O)O)O)O)O)(C)C				C17888	9892275		Fatty Acyls				level2
M0862	FT3422NR	M-H	C23H34O15	53.62	41.22	-2.37	Genipin 1-gentiobioside	99.0094, 101.0250, 194.0581, 209.0818, 503.1781, 504.1813	549.185	549.184	4.168	NEG	1.56627e+08	1.53066e+08	1.46488e+08	1.5206e+08	0.24365	FYZYXYLPBWLLGI-UHFFFAOYSA-N	COC(=O)C1=COC(OC2OC(COC3OC(CO)C(O)C(O)C3O)C(O)C(O)C2O)C2C1CC=C2CO	HMDB0252678				14179128		Lipids and lipid-like molecules				level2
M0863	FT3422PR	M+Na	C22H28O9	61.9	55.33	-1.74	Icaride A2	232.0713, 459.1637, 460.1670	459.164	459.163	5.327	POS	6.56045e+06	7.32854e+06	6.69467e+06	6.86122e+06	0.0109939	WKDDUPJDCWIWAP-UHFFFAOYSA-N	COC1=CC(=CC(=C1O)OC)C2C(C(C(O2)C3=CC(=C(C(=C3)OC)O)OC)CO)CO							Phenylpropanoids	Lignans			level2
M0864	FT3424NR	M+FA-H	C24H40O11	70.47	83.4	-2.73	cuneataside e	59.0132, 71.0127, 89.0234, 101.0235, 149.0448, 503.2520, 549.2610	549.258	549.257	5.142	NEG	3.66344e+07	3.91607e+07	3.56827e+07	3.71593e+07	0.0595412	OVWDRYCZWVUZQT-PUQDOQKCSA-N	CC1=C(C(C[C@@H](C1)O[C@H]2[C@@H]([C@H]([C@@H]([C@H](O2)CO[C@H]3[C@@H]([C@](CO3)(CO)O)O)O)O)O)(C)C)CCC(=O)C											level2
M0865	FT3427NR	M+FA-H	C30H48O6	57.64	32.79	-2.73	Isothankunic acid	69.4136, 165.7769, 208.3910, 208.4152, 305.2572, 317.7054, 366.3478, 376.8716, 503.1717, 503.3357	549.346	549.345	8.78	NEG	2.14757e+06	2.10621e+06	2.16846e+06	2.14075e+06	0.00343017	BMPKVVLYKVNDQD-UHFFFAOYSA-N	CC1CCC2(CCC3(C)C(=CCC4C3(C)CC(O)C3(O)C(C)(CO)C(O)CCC43C)C2C1C)C(O)=O	HMDB0040772	95237			12302703		Terpenes	Triterpenoids			level2
M0866	FT3442NR	M-H	C28H24O12	69.77	83.79	-2.54	Monomethyl lithospermate	72.9930, 135.0444, 145.0289, 179.0346, 197.0453, 294.0541, 309.0774, 327.0881, 507.1306, 551.1189	551.122	551.121	5.709	NEG	2.09548e+07	2.04383e+07	2.0663e+07	2.06853e+07	0.0331446	NFOCYHUCMXEHDG-PDLQCWERSA-N	COC(=O)[C@@H]1[C@H](OC2=C(C=CC(=C12)/C=C/C(=O)O[C@@H](CC3=CC(=C(C=C3)O)O)C(=O)O)O)C4=CC(=C(C=C4)O)O											level2
M0867	FT3446NR	M-H	C27H36O12	63.03	58.64	-2.18	Lyoniside	89.0233, 389.1618, 551.2159, 552.2189	551.216	551.215	4.872	NEG	8.71234e+06	9.19013e+06	1.03301e+07	9.41086e+06	0.0150793	GWDZRGQRNHELQM-UHFFFAOYSA-N	COC1=CC2=C(C(C(COC3OCC(O)C(O)C3O)C(CO)C2)C2=CC(OC)=C(O)C(OC)=C2)C(OC)=C1O	HMDB0242693				14521038		Phenylpropanoids	Lignans			level2
M0868	FT3448PR	M+H	C22H24O11	70.49	88.44	-1.93	Viscumiside A	153.0186, 177.0552, 303.0870	465.141	465.14	5.153	POS	3.15063e+08	2.48782e+08	3.23214e+08	2.95686e+08	0.473785	KZQCCKUDYVSOLC-UHFFFAOYSA-N	C1C(OC2OC(CO)C(O)C(O)C2O)=CC2OC(C3C=C(OC)C(O)=CC=3)CC(=O)C=2C=1O		52917	LMPK12140435		14035424		Flavonoids				level2
M0869	FT3453NR	M-H	C26H34O13	51.32	0	-2.17	Osthenol-7-O-beta-D-gentiobioside		553.195	553.194	4.679	NEG	2.79535e+06	2.76414e+06	3.22239e+06	2.92729e+06	0.00469047	LCNBLLDTRINYAW-NXEOTYAVSA-N	CC(=CCC1=C(C=CC2=C1OC(=O)C=C2)OC3C(C(C(C(O3)COC4C(C(C(C(O4)CO)O)O)O)O)O)O)C		71720		C17476	46173917		Phenylpropanoids	Coumarins			level2
M0870	FT3462NR	M-H	C27H24O13	66.68	40.19	-2.34	polygonumoside A	109.0304, 135.0467, 185.0240, 197.0454, 295.0616, 313.0722, 357.0623, 493.1152, 511.1256, 555.1241	555.117	555.116	4.726	NEG	3.44888e+07	3.52071e+07	3.50331e+07	3.49096e+07	0.0559366	BNHQQRPAHBTLKE-UHFFFAOYSA-N	C1C(OC2=C3C(=CC(=C21)OC4C(C(C(C(O4)CO)O)O)O)OC(=O)C5=CC(=C(C(=C53)O)O)O)C6=CC=C(C=C6)O					76317497		Phenylpropanoids				level2
M0871	FT3504NR	M-H	C27H32O13	52.6	0	-2.84	Aloinoside A		563.18	563.179	4.666	NEG	7.04877e+06	6.63934e+06	6.42081e+06	6.70297e+06	0.0107403	BUPDVJFRVYWYEV-PIVIZACJSA-N	CC1C(C(C(C(O1)OCC2=CC3=C(C(=C2)O)C(=O)C4=C(C3C5C(C(C(C(O5)CO)O)O)O)C=CC=C4O)O)O)O		71899		C17779	46173997						level2
M0872	FT3508PR	M+NH4	C21H30O11	66.14	40.13	-1.47	Gein	69.0343, 85.0292, 87.0448, 97.0292, 115.0396, 133.0500, 165.0915, 259.0822, 295.1032, 476.1798	476.214	476.213	5.252	POS	1.81781e+07	1.45217e+07	1.56357e+07	1.61118e+07	0.0258164	FSCNUJMKSQHQSY-UHFFFAOYSA-N	COC1=C(OC2OC(COC3OCC(O)C(O)C3O)C(O)C(O)C2O)C=CC(CC=C)=C1	HMDB0029909			C17058	12310056		Carbohydrates and Glycosides	Carbohydrates			level2
M0873	FT3523NR	M+FA-H	C26H34O11	61.61	57.36	-2.82	Isolariciresinol 4'-O-beta-D-glucoside	59.0137, 89.0248, 165.0579, 195.0693, 305.2815, 357.1419, 359.1511, 521.1988, 567.2090, 567.2780	567.212	567.21	4.834	NEG	1.1601e+07	1.04355e+07	1.01754e+07	1.07373e+07	0.0172046	LLUBKLPJYIQJPI-UHFFFAOYSA-N	COC1=C(O)C=C2C(C(CO)C(CO)CC2=C1)C1=CC(OC)=C(OC2OC(CO)C(O)C(O)C2O)C=C1	HMDB0040471	94970			74407576		Phenylpropanoids	Lignans			level2
M0874	FT3554PR	M+H	C24H24O11	66.91	41.55	-1.84	quercitrin derivative cpb-50-208-18	71.0501, 85.0293, 129.0551, 343.0822, 489.1422, 489.2440	489.141	489.14	6.087	POS	8.36533e+06	7.97302e+06	7.29221e+06	7.87685e+06	0.0126213	VBHRATZJDZCXOA-UHFFFAOYSA-N	CC1C(C2C(C(O1)OC3=C(OC4=CC(=CC(=C4C3=O)O)O)C5=CC(=C(C=C5)O)O)OC(O2)(C)C)O							Flavonoids				level2
M0875	FT3565PR	M+H	C23H24O12	65.4	43.65	-1.42	Tricin 7-glucoside	331.0820	493.135	493.135	6.026	POS	4.92017e+07	5.27096e+07	5.10891e+07	5.10001e+07	0.0817188	JGXFMIJHKASCIZ-UHFFFAOYSA-N	COC1=CC(=CC(OC)=C1O)C1=CC(=O)C2=C(O)C=C(OC3OC(CO)C(O)C(O)C3O)C=C2O1	HMDB0030553				13984469		Flavonoids				level2
M0876	FT3566NR	M-H	C27H28O14	66.64	82.79	-2.43	Maysin	297.0410, 298.0485, 325.0358, 367.0461, 411.0731, 575.1451	575.143	575.142	5.201	NEG	3.58477e+07	3.4069e+07	3.49812e+07	3.4966e+07	0.0560268	GKLSYIMLZDYQBJ-UHFFFAOYSA-N	CC1OC(OC2C(O)C(=O)C(C)OC2C2=C(O)C=C3OC(=CC(=O)C3=C2O)C2=CC(O)=C(O)C=C2)C(O)C(O)C1O	HMDB0037419	48943			194340		Flavonoids				level2
M0877	FT3571PR	M+H	C26H22O10	69.83	94.07	-1.82	salvianolic acid n	139.0395, 181.0501, 187.0396, 223.0760, 233.0603, 251.0710, 269.0816, 297.0766	495.13	495.129	5.442	POS	4.20106e+07	2.51994e+07	4.15083e+07	3.62395e+07	0.0580674	JJRXOJCDDDQFCC-UHFFFAOYSA-N	C1=CC2=CC(=C(C=C2OC3C1C=C(C=C3O)C=CC(=O)OC(CC4=CC(=C(C=C4)O)O)C(=O)O)O)O					49769102		Phenylpropanoids				level2
M0878	FT3576NR	M+FA-H	C30H20N4O6	58.92	82.09	-0.35	Trichotomine	134.0365, 149.0600, 163.0395, 178.0267, 193.0503, 355.0831, 385.0936, 577.1362	577.137	577.137	6.568	NEG	6.96681e+07	6.53315e+07	6.77989e+07	6.75995e+07	0.108316	LGVWLGJCDLVSOA-ZEQRLZLVSA-N	C1C(N2C(=CC(=C2O)C3=CC4=C5C(=C6C=CC=CC6=N5)CC(N4C3=O)C(=O)O)C7=C1C8=CC=CC=C8N7)C(=O)O		67550		C09247	442120						level2
M0879	FT3582PR	M+Na	C23H22O11	58.95	40.84	-6.64	6''-O-Acetylgenistin	135.0443, 139.0394, 181.0502, 225.0557, 243.0655, 253.0513, 271.0608, 299.0558, 496.2459, 497.2784	497.112	497.109	5.171	POS	6.35624e+06	6.99916e+06	6.34408e+06	6.56649e+06	0.0105217	DXWGBJJLEDQBKS-UHFFFAOYSA-N	CC(=O)OCC1OC(OC2=CC(O)=C3C(OC=C(C3=O)C3=CC=C(O)C=C3)=C2)C(O)C(O)C1O	HMDB0029528	86322			22288010		Flavonoids	Isoflavones			level2
M0880	FT3600NR	M-H	C26H30O15	51.87	0	-2.58	polygalaxanthone v		581.154	581.153	4.824	NEG	1.04964e+07	1.02206e+07	9.96416e+06	1.02271e+07	0.0163871	YYTOQVPOKBYUID-UHFFFAOYSA-N	CC1C(C(C(C(O1)OC2C(C(C(OC2OC3=C(C=C4C(=C3)OC5=CC(=CC(=C5C4=O)O)O)OC)CO)O)O)O)O)O					11968846		Organoheterocyclic compounds				level2
M0881	FT3601NR	M+FA-H	C26H32O12	56.92	42.14	-2.41	(+)-1-hydroxypinoresinol-4'-o-β-d-glucopyra noside	59.0133, 71.0127, 89.0234, 101.0236, 119.0341, 179.0557, 355.1188, 401.1606, 535.1832, 581.2277	581.19	581.189	5.112	NEG	8.79576e+06	8.7149e+06	8.31994e+06	8.6102e+06	0.0137963	GQLQVPZSTWXDBQ-UHFFFAOYSA-N	COC1=C(C=CC(=C1)C2C3COC(C3(CO2)O)C4=CC(=C(C=C4)O)OC)OC5C(C(C(C(O5)CO)O)O)O							Phenylpropanoids	Lignans			level2
M0882	FT3611NR	M+FA-H	C26H34O12	60.37	37.21	-3.26	(2S,3R,4S,5S,6R)-2-[4-[[(3S,4R,5S)-3-hydroxy-5-(4-hydroxy-3-methoxyphenyl)-4-(hydroxymethyl)oxolan-3-yl]methyl]-2-methoxyphenoxy]-6-(hydroxymethyl)oxane-3,4,5-triol	165.0213, 165.0580, 181.0508, 195.0662, 208.4033, 305.2678, 327.1238, 375.1458, 537.2057, 583.2100	583.207	583.205	4.425	NEG	9.05351e+06	9.43988e+06	8.95839e+06	9.15059e+06	0.0146622	SXGSYHDLSPXCMU-UHFFFAOYSA-N	COC1=C(C=CC(=C1)CC2(COC(C2CO)C3=CC(=C(C=C3)O)OC)O)OC4C(C(C(C(O4)CO)O)O)O					14033815		Phenylpropanoids	Lignans			level2
M0883	FT3616PR	M+H	C24H26O12	60.39	43.02	-2.37	cyrtophylin	330.0744, 345.0980, 507.2640	507.152	507.151	5.523	POS	1.04186e+07	9.45521e+06	8.95124e+06	9.60835e+06	0.0153957	UOMGQSMGUAHMST-UHFFFAOYSA-N	COC1=C(C2=C(C=C1)OC(=C(C2=O)OC)C3=CC(=C(C=C3)OC4C(C(C(C(O4)CO)O)O)O)OC)O							Flavonoids				level2
M0884	FT3662PR	M+NH4	C20H18N6O10	47.64	75.89	-6.92	N,N'-Dinitro-1,2-Cyclohexanediamine	177.0552, 309.0616	520.149	520.146	5.885	POS	1.87231e+07	1.79907e+07	1.89521e+07	1.85553e+07	0.0297316	SBKIOISWWIZKMR-UHFFFAOYSA-N	C1CCC(C(C1)NC=C2C=C(C=C(C2=O)[N+](=O)[O-])[N+](=O)[O-])NC=C3C=C(C=C(C3=O)[N+](=O)[O-])[N+](=O)[O-]											level2
M0885	FT3663NR	M-H	C27H30O15	58.86	87.77	-2.7	Vitexin 4'-O-glucoside	177.0552, 179.0345, 239.0562	593.154	593.153	4.237	NEG	2.73747e+08	3.18154e+08	2.7581e+08	2.89237e+08	0.463451	CQJPSSJEHVNDFL-WIQAIWCDSA-N	C1(O)=C([C@H]2[C@H](O)[C@@H](O)[C@H](O)[C@@H](CO)O2)C2OC(C3C=CC(O[C@H]4[C@H](O)[C@@H](O)[C@H](O)[C@@H](CO)O4)=CC=3)=CC(=O)C=2C(O)=C1			LMPK12110289		15596617		Flavonoids				level2
M0886	FT3667PR	M+K	C22H26O12	56.61	40.03	-6.52	catalposide	135.0445, 139.0394, 163.0393, 181.0500, 277.0502, 281.0451, 295.0608, 323.0557, 341.0664, 521.1091	521.112	521.109	4.765	POS	2.65028e+07	2.66813e+07	2.46657e+07	2.59499e+07	0.0415802	UXSACQOOWZMGSE-UHFFFAOYSA-N	C1=COC(C2C1C(C3C2(O3)CO)OC(=O)C4=CC=C(C=C4)O)OC5C(C(C(C(O5)CO)O)O)O					137705841		Carbohydrates and Glycosides	Carbohydrates			level2
M0887	FT3741NR	M+FA-H	C31H36O10	68.53	74.03	-2.12	Lappaol D	150.0337, 165.0553, 181.0523, 195.0658, 211.0269, 225.0805, 387.1516, 417.1538, 565.2092, 613.2306	613.232	613.23	6.631	NEG	2.8168e+06	2.45315e+06	2.43589e+06	2.56861e+06	0.00411575	HDTODGZKAUQBPM-UHFFFAOYSA-N	COC1=C(C=C(C=C1)CC2COC(=O)C2CC3=CC(=C(C(=C3)OC)O)C(CO)C(C4=CC(=C(C=C4)O)OC)O)OC				C17812	46174000		Phenylpropanoids	Lignans			level2
M0888	FT3751PR	M+NH4	C24H38O12	65.52	39.26	-2.61	(6S,7E,9R)-6,9-dihydroxy-4,7-megastigman-3-one-9-O-［α-L-arabinopyranosyl-(1→6)-(β-D-glucopyranoside］	70.0662, 85.0293, 86.0974, 123.1173, 147.1174, 189.1280, 207.1387, 225.1487, 295.1035, 536.2481	536.273	536.271	4.358	POS	7.62389e+06	7.04284e+06	7.2259e+06	7.29754e+06	0.011693	GIRJGUADRUCIKY-UHFFFAOYSA-N	CC1=CC(=O)CC(C1(C=CC(C)OC2C(C(C(C(O2)COC3C(C(C(O3)CO)O)O)O)O)O)O)(C)C							Fatty Acyls				level2
M0889	FT3760PR	M+K	C22H28O13	51.56	36.12	-6.31	5-methylcoumarin-4-cellobioside	139.0395, 181.0501, 231.0295, 269.0816, 281.0452, 295.0612, 323.0554, 341.0667, 521.1094, 539.1871	539.123	539.119	4.761	POS	1.47102e+07	1.44502e+07	1.43289e+07	1.44964e+07	0.023228	HKXDQRBBOHHCKP-KGGQWWQZSA-N	CC1=C2C(=CC=C1)OC(=O)C=C2O[C@H]3[C@@H]([C@H]([C@@H]([C@H](O3)CO)O[C@H]4[C@@H]([C@H]([C@@H]([C@H](O4)CO)O)O)O)O)O											level2
M0890	FT3761NR	M-H2O-H	C29H32O16	50.47	0	-3.08	Viscumneoside IV		617.154	617.152	5.662	NEG	1.31544e+06	1.16159e+06	1.28977e+06	1.2556e+06	0.00201188	ZPMHWGODKDJELN-IFZGUCFQSA-N	CC(CC(=O)O)(CC(=O)OC[C@@H]1[C@H]([C@@H]([C@H]([C@@H](O1)OC2=C(OC3=CC(=CC(=C3C2=O)O)OC)C4=CC(=C(C=C4)O)OC)O)O)O)O							Flavonoids				level2
M0891	FT3781PR	M+H	C30H22O10	73.43	89.5	-1.47	gb1a	340.0582, 482.1012, 525.1199, 543.1306	543.13	543.129	6.566	POS	7.60957e+06	8.49099e+06	7.5807e+06	7.89375e+06	0.0126484	MXEIKUWMKSYEII-UHFFFAOYSA-N	C1C(OC2=C(C(=CC(=C2C1=O)O)O)C3C(OC4=CC(=CC(=C4C3=O)O)O)C5=CC=C(C=C5)O)C6=CC=C(C=C6)O					124385005		Flavonoids				level2
M0892	FT3837NR	M-H2O-H	C30H40O16	51.62	0	1.1	6'-o-α-d-galactopyranosylsyringopicroside		637.212	637.213	4.969	NEG	2.56937e+06	3.90392e+06	3.56672e+06	3.34667e+06	0.00536245	QWZAGEWLUZBSJX-UHFFFAOYSA-N	CC1C2C(CC1=O)C(=COC2OC3C(C(C(C(O3)COC4C(C(C(C(O4)CO)O)O)O)O)O)O)C(=O)OCCC5=CC=C(C=C5)O							Lipids and lipid-like molecules				level2
M0893	FT3870NR	M+Cl	C27H30O16	55.88	32.11	-2.33	Paeonoside	165.0185, 209.3331, 243.1737, 295.0281, 309.0438, 311.0592, 447.0701, 599.1202, 627.1235, 645.1374	645.126	645.124	4.325	NEG	4.69626e+06	4.55285e+06	4.98458e+06	4.74457e+06	0.00760233	XFFQVRFGLSBFON-UHFFFAOYSA-N	OCC1OC(OC2=CC(O)=C3C(=O)C(OC4OC(CO)C(O)C(O)C4O)=C(OC3=C2)C2=CC=C(O)C=C2)C(O)C(O)C1O	HMDB0037433				13647408		Flavonoids				level2
M0894	FT3918PR	M+H	C27H28O14	70.75	94.13	-2.08	Cassiaoccidentalin B	85.0293, 299.0554, 313.0713, 329.0663, 353.0663, 369.0615, 413.0877, 431.0984, 577.2268	577.158	577.156	5.191	POS	3.797e+07	3.79089e+07	3.51125e+07	3.69971e+07	0.0592814	WGIMZJFXUGTVFX-RUYCBFJTSA-N	C1(C2C=CC(O)=C(O)C=2)=CC(=O)C2C(O)=C([C@]3([H])[C@@H](O[C@H]4[C@H](O)[C@H](O)[C@@H](O)[C@H](C)O4)C(=O)[C@@H](O)[C@H](C)O3)C(O)=CC=2O1		48953	LMPK12110522		70698280		Flavonoids				level2
M0895	FT3919PR	M+Na	C30H34O10	51.71	0	-1.73	isolappaol C		577.206	577.205	6.249	POS	587238	937505	1.04185e+06	855530	0.00137084	GYDLBAQBIIVPGM-UHFFFAOYSA-N	COC1=CC(=CC(=C1O)C(CO)C(C2=CC(=C(C=C2)O)OC)O)CC3C(COC3=O)CC4=CC(=C(C=C4)O)OC					16105447		Phenylpropanoids	Lignans			level2
M0896	FT3924PR	M+H	C30H26O12	71.52	85.07	-2.42	Apigenin 7-(6''-p-coumarylglucoside)	340.0586, 482.1007, 525.1199, 543.1307, 561.1415	579.153	579.151	6.566	POS	3.27699e+07	3.72417e+07	3.15339e+07	3.38485e+07	0.0542363	WPQRDUGBKUNFJW-ZZSHFKPLSA-N	C1(O[C@H]2[C@H](O)[C@@H](O)[C@H](O)[C@@H](COC(/C=C/C3C=CC(O)=CC=3)=O)O2)=CC2OC(C3C=CC(O)=CC=3)=CC(=O)C=2C(O)=C1			LMPK12110370		6439941		Flavonoids				level2
M0897	FT3937NR	M-H	C31H32O16	55.08	59.61	-1.06	3,5-di-o-caffeoyl-4-o-(3-hydroxy-3-methyl)glutaroylquinicacid	59.0135, 208.5235, 323.0614, 427.1101, 591.1730, 623.1652, 659.1640, 659.2628, 659.3470	659.163	659.162	5.816	NEG	3.6102e+06	3.65482e+06	4.0442e+06	3.76974e+06	0.00604035	OOGPWQHGQYUIAW-UHFFFAOYSA-N	CC(CC(=O)O)(CC(=O)OC1C(CC(CC1OC(=O)C=CC2=CC(=C(C=C2)O)O)(C(=O)O)O)OC(=O)C=CC3=CC(=C(C=C3)O)O)O							Carboxylic acid and derivatives				level2
M0898	FT3966NR	M+FA-H	C28H32O16	50.33	0	-3.14	3,8-Di-C-glucopyranosyldiosmetin		669.171	669.169	4.156	NEG	2.06815e+06	1.67645e+06	1.92379e+06	1.88947e+06	0.00302754	OZSVEJJFZRCNON-XBSBESLBSA-N	C1(O)=C([C@H]2[C@H](O)[C@@H](O)[C@H](O)[C@@H](CO)O2)C2OC(C3C=C(O)C(OC)=CC=3)=C([C@H]3[C@H](O)[C@@H](O)[C@H](O)[C@@H](CO)O3)C(=O)C=2C(O)=C1			LMPK12110806		102153741		Flavonoids				level2
M0899	FT3981PR	M+H	C27H32O15	58.3	82.05	-2.34	Viscumneoside I	153.0187, 177.0550, 195.0293, 249.0400, 285.0612, 303.0869, 345.0975, 435.1297, 447.1290, 465.1403	597.184	597.183	5.151	POS	2.96155e+08	3.18593e+08	3.05876e+08	3.06875e+08	0.491713	HGMGIRJXPKZTBP-YVQLQRJJSA-N	COC1=C(C=CC(=C1)C2CC(=O)C3=C(C=C(C=C3O2)OC4C(C(C(C(O4)CO)O)O)O)O)OC5C(C(CO5)(CO)O)O		53058			42608078		Flavonoids				level2
M0900	FT4011NR	M-H	C32H44O16	55.4	31.59	-2.05	ligusinenoside B	121.0305, 145.0676, 165.0042, 165.0187, 193.0506, 208.4422, 475.2003, 683.2192	683.259	683.257	4.394	NEG	5.4061e+06	4.97885e+06	5.52293e+06	5.30262e+06	0.00849653	AVFJRNFMMDHTBR-UHFFFAOYSA-N	COC1=C(C=CC(=C1)C=CCOC2C(C(C(C(O2)CO)O)O)O)C(CO)C(C3=CC(=C(C=C3)OC4C(C(C(C(O4)CO)O)O)O)OC)O					102469262		Phenylpropanoids				level2
M0901	FT4016PR	M+H	C27H28O16	50.51	0	-2.79	kaempferol 3-o-(2''-α-rhamnopyranosyl)-β-glucuronopyranoside		609.148	609.147	5.106	POS	2.0777e+06	2.85136e+06	2.28705e+06	2.40537e+06	0.00385419	NQSVMEYOIVETBP-UHFFFAOYSA-N	CC1C(C(C(C(O1)OC2C(C(C(OC2OC3=C(OC4=CC(=CC(=C4C3=O)O)O)C5=CC=C(C=C5)O)C(=O)O)O)O)O)O)O							Flavonoids				level2
M0902	FT4028PR	M+H	C27H32O16	51.5	0	0.65	Suffruticoside A		613.176	613.176	4.911	POS	5.27913e+06	4.96983e+06	4.95461e+06	5.06786e+06	0.00812035	QNVPMKAFCVXMFH-NDDHQHNUSA-N	O=C(OCC1(O)COC(OCC2OC(OC3=CC(OC)=CC=C3C(=O)C)C(O)C(O)C2O)C1O)C4=CC(O)=C(O)C(O)=C4							Carbohydrates and Glycosides	Carbohydrates			level2
M0903	FT4055NR	M-H	C32H44O17	50.61	0	-2.43	yadanzioside J		699.254	699.252	4.684	NEG	3.21181e+06	3.50693e+06	3.74216e+06	3.48697e+06	0.00558725	WVPARSYXLBZOEY-TUWGSULGSA-N	C[C@H]1[C@@H]2C[C@@H]3[C@@]45CO[C@@]([C@@H]4[C@H](C(=O)O3)OC(=O)CC(C)(C)O)([C@H]([C@@H]([C@@H]5[C@]2(C=C(C1=O)O[C@H]6[C@@H]([C@H]([C@@H]([C@H](O6)CO)O)O)O)C)O)O)C(=O)OC											level2
M0904	FT4055PR	M+H	C28H30O16	67.9	44.3	-2.25	1,3,6-trihydroxy-2-methylanthraquinone-3-O-(3'-O-acetyl)-α-rhamnosyl(1→2)-glucoside	85.0292, 127.0396, 317.0664	623.163	623.162	5.274	POS	1.6994e+07	1.74032e+07	1.81353e+07	1.75108e+07	0.028058	HIKGELDUNIPULL-MSEUIOMGSA-N	CC1=C(C=C2C(=C1O)C(=O)C3=C(C2=O)C=C(C=C3)O)O[C@H]4[C@@H]([C@@H]([C@H]([C@H](O4)CO)O)OC(=O)C)O[C@@H]5[C@H]([C@@H]([C@H]([C@@H](O5)O)O)O)O											level2
M0905	FT4061NR	M+FA-H	C30H40O16	56.14	83.82	-3.28	3'-o-β-d-glucopyranosylsyringopicroside	123.0463, 167.0197, 167.0373, 701.1639	701.235	701.232	4.432	NEG	8.12576e+06	8.27974e+06	8.38648e+06	8.26399e+06	0.0132416	RGCSBJLISZZYGL-UHFFFAOYSA-N	CC1C2C(CC1=O)C(=COC2OC3C(C(C(C(O3)CO)O)OC4C(C(C(C(O4)CO)O)O)O)O)C(=O)OCCC5=CC=C(C=C5)O							Lipids and lipid-like molecules				level2
M0906	FT4088PR	M+H	C28H32O17	64.03	74.74	-3.12	Madreselvin A	85.0292, 317.0665, 479.1201	641.175	641.173	4.572	POS	9.14887e+06	8.66436e+06	8.8543e+06	8.88918e+06	0.0142434	CWHCBJYWFQQIOT-NPYNBIOVSA-N	COC1=C(OC2=CC(=CC(=C2C1=O)O)OC3C(C(C(C(O3)COC4C(C(C(C(O4)CO)O)O)O)O)O)O)C5=CC(=C(C=C5)O)O		51127			44259671		Flavonoids				level2
M0907	FT4125NR	M+FA-H	C33H56O14	57.03	50.36	-3.33	Gingerglycolipid A	141.0950, 172.6558, 209.9390, 277.2219, 305.2491, 305.2844, 397.1354, 415.1550, 452.1097, 675.3635	721.37	721.368	10.077	NEG	1.44344e+06	1.46407e+06	1.41753e+06	1.44168e+06	0.00231004	JWMITOKTALGFJL-UHFFFAOYSA-N	CCCOC1C(C(C(C(O1)COC2C(C(C(C(O2)CO)O)O)O)O)(O)OC(=O)CCCCCCCC=CCC=CCC=CCC)(O)O					6450152		Lipids and lipid-like molecules				level2
M0908	FT4130NR	M+FA-H	C33H42O15	51.08	73.51	-3.04	des-o-methylicariin	57.0334, 99.0442, 101.0234, 125.0235, 161.0239, 166.0266, 181.0502, 417.1562, 579.2105, 723.2548	723.255	723.253	5.305	NEG	1.06714e+07	9.66284e+06	1.13943e+07	1.05762e+07	0.0169465	HUUIECVKUUJRGR-UHFFFAOYSA-N	CC1C(C(C(C(O1)OC2=C(CC3=C(C2=O)C(=CC(=C3CCC(C)(C)OC4C(C(C(C(O4)CO)O)O)O)O)O)C5=CC=C(C=C5)O)O)O)O											level2
M0909	FT4185NR	M+FA-H	C32H42O17	58.47	89.42	-3.36	(+)-1-hydroxypinoresinol-4',4''-di-o-beta-d-glucopyranoside	149.0626, 177.0584, 179.0346, 239.0308, 239.0564	743.245	743.243	4.237	NEG	1.67513e+07	1.97611e+07	1.62862e+07	1.75995e+07	0.0282002	COHZMNDRCLPQIO-UHFFFAOYSA-N	COC1=C(C=CC(=C1)C2C3COC(C3(CO2)O)C4=CC(=C(C=C4)OC5C(C(C(C(O5)CO)O)O)O)OC)OC6C(C(C(C(O6)CO)O)O)O											level2
M0910	FT4208PR	M+NH4	C36H30O15	70.87	92.62	-3.05	spicataside	123.0447, 135.0445, 139.0394, 165.0551, 181.0501, 295.0612, 313.0709, 323.0558, 505.1147, 521.1099	720.197	720.194	5.789	POS	2.02068e+07	2.1316e+07	2.25238e+07	2.13489e+07	0.0342078	KJCNUIUQRDNXFM-YWYCBELZSA-N	C1=CC(=CC=C1C2C(C(=O)C3=C(C=C(C=C3O2)O)O)C4=C(C=C(C5=C4OC(=CC5=O)C6=CC=C(C=C6)O)O)O[C@H]7[C@@H]([C@H]([C@@H]([C@H](O7)CO)O)O)O)O											level2
M0911	FT4268PR	M+K	C36H30O16	59.97	31.98	-2.51	Salvianolic acid L	305.1943, 353.0354, 371.0435, 397.0261, 577.0720, 595.0776, 618.0934, 757.1196	757.12	757.118	5.508	POS	1.61769e+07	1.52279e+07	1.39857e+07	1.51302e+07	0.0242435	CLZDRNKNWXDFQT-UHFFFAOYSA-N	OC(=O)C(CC1=CC(O)=C(O)C=C1)OC(=O)C1C(C2=CC(O)=C(O)C=C2)C(=CC2=C1C(O)=C(O)C=C2)C(=O)OC(CC1=CC(O)=C(O)C=C1)C(O)=O	HMDB0037370	92292			11765414						level2
M0912	FT4315NR	M+FA-H	C33H40O21	60.96	41.78	3.79	Quercetin 3-rutinoside 7-galactoside	149.0601, 177.0553, 179.0346, 239.0564, 407.0779, 425.0887, 577.1367	817.198	817.201	4.294	NEG	1.43504e+07	1.40751e+07	1.51285e+07	1.4518e+07	0.0232625	SPUFXPFDJYNCFD-UHFFFAOYSA-N	CC1OC(OCC2OC(OC3=C(OC4=CC(OC5OC(CO)C(O)C(O)C5O)=CC(O)=C4C3=O)C3=CC(O)=C(O)C=C3)C(O)C(O)C2O)C(O)C(O)C1O	HMDB0037957	92749			13942388		Flavonoids				level2
